# Supplementary material for: Synthesis, crystal structure, Hirshfeld surface analysis and energy framework calculations of trans-3,7,9,9-tetra­methyl-10-(prop-2-yn-1-yl)-1,2,3,4,4a,9,9a,10-octa­hydro­acridine
Source: Acta Crystallogr E Crystallogr Commun. 2021 Feb 5;77(Pt 3):226–32. doi: 10.1107/S2056989021001183 (PMC8061106; doi:10.1107/S2056989021001183)
Supplement: Supplementary file 1 [file e-77-00226-sup1.cif]

##############################################################################
#                                                                            #
# This CIF contains the data in a paper accepted for publication in          #
# Acta Crystallographica Section E. It conforms to the requirements of       #
# Notes for Authors for Acta Crystallographica Section E, and has been       #
# peer reviewed under the auspices of the IUCr Commission on Journals.       #
#                                                                            #
# Full details of the Crystallographic Information File format               #
# are given in the paper "The Crystallographic Information File (CIF):       #
# a New Standard Archive File for Crystallography" by S. R. Hall, F. H.      #
# Allen and I. D. Brown [Acta Cryst. (1991), A47, 655-685].                  #
#                                                                            #
# The current version of the core CIF dictionary is obtainable from          #
# ftp://ftp.iucr.org/pub/cif_core.dic.                                       #
#                                                                            #
# Software is freely available for graphical display of the structure(s)     #
# in this CIF. For information consult the CIF software page                 #
# http://www.iucr.org/resources/cif/software.                                #
#                                                                            #
# This file may be used for bona fide research purposes within the           #
# scientific community so long as proper attribution is given to the journal # 
# article from which it was obtained.                                        #
#                                                                            #
##############################################################################
data_I
_audit_creation_method     'SHELXL-2018/3'
_journal_date_recd_electronic     2021-01-27
_journal_date_accepted     2021-02-02
_journal_name_full     'Acta Crystallographica, Section E'
_journal_year     2021
_journal_volume     77
_journal_issue      3
_journal_page_first     226
_journal_page_last     232
_journal_paper_category     GO
_journal_paper_doi     10.1107/S2056989021001183
_journal_coeditor_code     HB7966
_publ_contact_author_name     'Graciela D\'iaz de Delgado'
_publ_contact_author_address
;
Laboratorio de Cristalograf\'ia-LNDRX
Departamento de Qu\'imica
Facultad de Ciencias
Universidad de Los Andes
M\'erida, 5101, Venezuela
;
_publ_contact_author_email     'gdiazdedelgado@gmail.com'
_publ_contact_author_fax     ?
_publ_contact_author_phone     '584147440392'
_publ_section_title
;\
Synthesis, crystal structure, Hirshfeld surface analysis and energy framework
calculations of
<i>trans</i>-3,7,9,9-tetramethyl-10-(prop-2-yn-1-yl)-1,2,3,4,4a,9,9a,10-\
octahydroacridine
;
loop_
    _publ_author_name
    _publ_author_footnote
    _publ_author_address
    'Acelas, Mauricio' .
;
Grupo de Investigaci\'on en Compuestos Org\'anicos de Inter\'es
 Medicinal (CODEIM),
Parque Tecnol\'ogico Guatiguar\'a, Universidad Industrial de Santander,
Piedecuesta, Colombia
;
    'Dugarte-Dugarte, Analio' .
;
Laboratorio de Cristalograf\'ia-LNDRX,
Departamento de Qu\'imica,
Facultad de Ciencias,
Universidad de los Andes, M\'erida,
Venezuela
;
    'Romero Boh\'orquez, Arnold R.' .
;
Grupo de Investigaci\'on en Compuestos Org\'anicos de Inter\'es
 Medicinal (CODEIM),
Parque Tecnol\'ogico Guatiguar\'a, Universidad Industrial de Santander,
Piedecuesta, Colombia
;
    'Henao, Jos\'e Antonio' .
;
Grupo de Investigaci\'on en Qu\'imica Estructural (GIQUE), Escuela de Qu\'imica,
Facultad de Ciencias, Universidad Industrial de Santander, Bucaramanga,
Colombia
;
    'Delgado, Jos\'e Miguel' .
;
Laboratorio de Cristalograf\'ia-LNDRX,
Departamento de Qu\'imica,
Facultad de Ciencias,
Universidad de los Andes, M\'erida,
Venezuela
;
    'D\'iaz de Delgado, Graciela' .
;
Laboratorio de Cristalograf\'ia-LNDRX,
Departamento de Qu\'imica,
Facultad de Ciencias,
Universidad de los Andes, M\'erida,
Venezuela
;
_publ_section_synopsis
;
In the crystal of the new title octahydroacridine, the molecules are connected
by C---H...\p interactions, forming chains propagating along the <i>b-</i>axis
direction that stack in a sandwich--herringbone arrangement.
;
_database_code_depnum_ccdc_archive     'CCDC 2004267'
_chemical_name_systematic
;\
<i>trans</i>-3,7,9,9-Tetramethyl-10-(prop-2-yn-1-yl)-1,2,3,4,4a,9,9a,10-\
octahydroacridine
;
_chemical_name_common     ?
_chemical_formula_moiety     'C20 H27 N'
_chemical_formula_sum     'C20 H27 N'
_chemical_formula_iupac     'C20 H27 N'
_chemical_formula_weight     281.42
_chemical_melting_point     367
_chemical_absolute_configuration     ad
_space_group_crystal_system     orthorhombic
_space_group_name_H-M_alt     'P 21 21 21'
_space_group_name_Hall     'P 2ac 2ab'
loop_
    _space_group_symop_operation_xyz
    'x, y, z'
    '-x+1/2, -y, z+1/2'
    '-x, y+1/2, -z+1/2'
    'x+1/2, -y+1/2, -z'
_cell_length_a     10.05103(9)
_cell_length_b     10.62943(11)
_cell_length_c     15.64759(16)
_cell_angle_alpha     90
_cell_angle_beta     90
_cell_angle_gamma     90
_cell_volume     1671.74(3)
_cell_formula_units_Z     4
_cell_measurement_reflns_used     6301
_cell_measurement_theta_min     2.8100
_cell_measurement_theta_max     74.1580
_cell_measurement_temperature     293(2)
_exptl_crystal_description     block
_exptl_crystal_colour     colorless
_exptl_crystal_size_max     0.48
_exptl_crystal_size_mid     0.33
_exptl_crystal_size_min     0.29
_exptl_crystal_density_diffrn     1.118
_exptl_crystal_density_meas     ?
_exptl_crystal_density_method     ?
_exptl_crystal_F_000     616
_exptl_absorpt_coefficient_mu     0.476
_exptl_absorpt_correction_type     multi-scan
_exptl_absorpt_process_details
;
(CrysAlisPRO; Rigaku OD, 2019)
;
_exptl_absorpt_correction_T_min     0.57321
_exptl_absorpt_correction_T_max     1.000
_exptl_special_details
;
<i>Characterization by X-ray powder diffraction</i>
A small portion of the synthesized material, previously grounded in an agate
mortar, was dusted on top of a flat plate low-background Si single crystal
specimen holder. The powder diffraction pattern was registered at room
temperature on a Bruker D8 ADVANCE diffractometer working in the
Bragg-Brentano geometry using Cu <i>K</i>a radiation, operating at 40 kV and
30 mA, and equipped with a LynxEye position-sensitive detector. The pattern was
recorded from 6.00 to 70.00\% (2\q) in steps of 0.01526\%, at 1 sec/step. The
standard instrument settings (Ni filter of 0.02 mm, Soller slits of 2.5\%,
Divergence slit of 0.2 mm, scatter screen height of 3 mm) were employed.
<i>Characterization by ATR-FTIR, mass spectrometry, elemental analysis, and
 ^1^H- and ^13^C-NMR</i>
The IR spectrum was recorded in the region from 4000 to 500 cm^-1^
 on a Bruker Tensor 27 FTIR spectrophotometer
coupled to a Bruker platinum ATR cell.
Vibrational frequencies were calculated by the B3LYP
method with a 6-31G basis set, as a strategy to correlate the experimental
bands with their corresponding vibrational modes (Matsuura and Yoshida, 2006).
The mass spectrum was recorded on a
Hewlett Packard 5890a Series II Gas Chromatograph interfaced to an HP MS
ChemStation Data System at 70 eV using a 60 m capillary column coated with
HP-5 [5% phenylpoly(dimethylsiloxane)].
Elemental analysis was performed on a
Thermo Scientific CHNS-O analyzer (Model Flash 2000) and the experimental values
were within +- 0.4 of the theoretical values.
NMR spectra (^1^H and ^13^C) were measured on a Bruker
Ultrashield-400 spectrometer (400 MHz ^1^H NMR and 100 MHz ^13^C NMR), using
CDCl~3~ as solvent and reference. <i>J</i> values are reported in Hz; chemical
shifts are reported in ppm (\d) relative to the solvent peak (residual CHCl~3~
in CDCl~3~ at 7.26 ppm for protons). Signals were designated as: s, singlet;
d, doublet; dd, doublet of doublets; ddd, doublet of doublets of doublets; t,
triplet; td, triplet of doublets; q, quartet; m, multiplet; br., broad.
<i>Geometry and energy optimization</i>
Semi-empirical quantum chemistry calculations were performed to evaluate the
crystalline structure determined using single crystal X-ray diffraction
techniques. The calculations were carried out using the treatment of periodic
boundary conditions (Stewart, 2008) implemented in the MOPAC2016 package
(Stewart, 2016). A laptop equipped with 1.60GHz Intel(R) Core(TM) i5-8250U
CPU, 8Gb memory, and a Windows 10 operating system was used. To minimize
border effects and obtain a full structure representation of the compound
under study, the crystallographic unit cell was replicated
l, m, and n times along the corresponding Cartesian axes. In each case, the
keyword MERS = (l,m,n) was used, where l, m, and n could be either 1 or 2.
Using the experimental crystal structure parameters, an input cluster of
molecules for the compound was created using Mercury (Macrae <i>et al.</i>,
 2020) and MAKPOL (Stewart, 2018). The studied clusters consisted of 768 and 384
atoms. The geometry was energy minimized
using the L-BFGS-B function minimizer with the PM6 (Stewart, 2007), PM7
(Stewart, 2013) and PM6-DH2 (Korth <i>et al.</i>, 2010) methods, allowing the
unit cell parameters and the atomic coordinates of all 768 and 384 atoms to
vary in every case. The calculation was set to terminate when the gradient
norm reached a value <10 Kcal mol-1 \%A^-1^. The optimized atomic positions
were visualized and compared to the experimental atomic coordinates using the
Crystal Packing Similarity capability of Mercury.
;
_diffrn_ambient_temperature     293(2)
_diffrn_source     'fine-focus sealed X-ray tube'
_diffrn_source_power     1.0
_diffrn_source_voltage     50.0
_diffrn_source_current     20.0
_diffrn_radiation_type     CuK\a
_diffrn_radiation_wavelength     1.54184
_diffrn_radiation_monochromator     graphite
_diffrn_measurement_device_type     'Rigaku Pilatus 200K'
_diffrn_measurement_device     'AFC11 (Right): Eulerian 3 circle'
_diffrn_measurement_method     'profile data from \w-scans'
_diffrn_detector     PILT
_diffrn_measurement_specimen_support     'Mitegen 50um'
_diffrn_detector_area_resol_mean     5.8140
_diffrn_reflns_number     6660
_diffrn_reflns_av_R_equivalents     0.0132
_diffrn_reflns_av_unetI/netI     0.0099
_diffrn_reflns_theta_min     5.655
_diffrn_reflns_theta_max     74.145
_diffrn_reflns_theta_full     67.684
_diffrn_measured_fraction_theta_max     0.966
_diffrn_measured_fraction_theta_full     0.986
_diffrn_reflns_limit_h_min     -9
_diffrn_reflns_limit_h_max     11
_diffrn_reflns_limit_k_min     -11
_diffrn_reflns_limit_k_max     13
_diffrn_reflns_limit_l_min     -19
_diffrn_reflns_limit_l_max     19
_diffrn_radiation_probe     x-ray
_refine_special_details     ?
_reflns_number_total     3181
_reflns_number_gt     3160
_reflns_threshold_expression     'I > 2\s(I)'
_refine_ls_structure_factor_coef     Fsqd
_refine_ls_matrix_type     full
_refine_ls_R_factor_all     0.0395
_refine_ls_R_factor_gt     0.0391
_refine_ls_wR_factor_gt     0.1063
_refine_ls_wR_factor_ref     0.1065
_refine_ls_goodness_of_fit_ref     1.108
_refine_ls_restrained_S_all     1.108
_refine_ls_number_reflns     3181
_refine_ls_number_parameters     195
_refine_ls_number_restraints     0
_refine_ls_hydrogen_treatment     constr
_refine_ls_weighting_scheme     calc
_refine_ls_weighting_details
              'w=1/[\s^2^(Fo^2^)+(0.0679P)^2^+0.0783P] where P=(Fo^2^+2Fc^2^)/3'
_atom_sites_solution_hydrogens     geom
_atom_sites_solution_primary     dual
_atom_sites_solution_secondary     difmap
_refine_ls_shift/su_max     0.000
_refine_ls_shift/su_mean     0.000
_refine_diff_density_max     0.150
_refine_diff_density_min     -0.187
_refine_ls_extinction_method
;
SHELXL2018/3 (Sheldrick, 2015b)
;
_refine_ls_extinction_coef     0.037(4)
_refine_ls_extinction_expression
                                  'Fc^*^=kFc[1+0.001xFc^2^\l^3^/sin(2\q)]^-1/4^'
_refine_ls_abs_structure_details
;
Flack <i>x</i> determined using 1267 quotients
[(<i>I</i>^+^)-(<i>I</i>^-^)]/[(<i>I</i>^+^)+(<i>I</i>^-^)]
(Parsons <i>et al.</i>,  2013)
;
_refine_ls_abs_structure_Flack     0.3(2)
loop_
    _atom_type_symbol
    _atom_type_description
    _atom_type_scat_dispersion_real
    _atom_type_scat_dispersion_imag
    _atom_type_scat_source
    'C' 'C' 0.0181 0.0091
                         'International Tables Vol C Tables 4.2.6.8 and 6.1.1.4'
    'H' 'H' 0.0000 0.0000
                         'International Tables Vol C Tables 4.2.6.8 and 6.1.1.4'
    'N' 'N' 0.0311 0.0180
                         'International Tables Vol C Tables 4.2.6.8 and 6.1.1.4'
_computing_data_collection
;
<i>CrystalClear-SM Expert</i> (Rigaku/MSC, 2015)
;
_computing_cell_refinement
;
CrysAlisPro (Rigaku OD, 2019)
;
_computing_data_reduction
;
CrysAlisPro (Rigaku OD, 2019)
;
_computing_structure_solution
;
<i>SHELXT2014/5</i> (Sheldrick, 2015a)
;
_computing_structure_refinement
;
<i>SHELXL2018/3</i> (Sheldrick, 2015b)
;
_computing_molecular_graphics
;
DIAMOND (Brandenburg, 1999)
;
_computing_publication_material
;
<i>OLEX2</i> (Dolomanov <i>et al.</i>,  2009), enCIFer (Allen <i>et
al.</i>,  2004) and
publCIF (Westrip, 2010)
;
loop_
    _atom_site_type_symbol
    _atom_site_label
    _atom_site_fract_x
    _atom_site_fract_y
    _atom_site_fract_z
    _atom_site_U_iso_or_equiv
    _atom_site_adp_type
    _atom_site_calc_flag
    _atom_site_occupancy
    _atom_site_disorder_assembly
    _atom_site_disorder_group
    N N1 0.38131(16) 0.67573(14) 0.32881(9) 0.0587(4) Uani d 1 . .
    C C1 0.5388(2) 0.6967(2) 0.54905(12) 0.0651(5) Uani d 1 . .
    H H1A 0.522689 0.649842 0.601246 0.078 Uiso calc 1 . .
    H H1B 0.631139 0.684239 0.533165 0.078 Uiso calc 1 . .
    C C2 0.5154(2) 0.8351(2) 0.56596(13) 0.0698(5) Uani d 1 . .
    H H2A 0.425363 0.847263 0.586694 0.084 Uiso calc 1 . .
    H H2B 0.576286 0.863906 0.609906 0.084 Uiso calc 1 . .
    C C3 0.53583(17) 0.91189(18) 0.48576(13) 0.0620(4) Uani d 1 . .
    H H3 0.628642 0.900743 0.468121 0.074 Uiso calc 1 . .
    C C4 0.44845(17) 0.86058(16) 0.41413(12) 0.0566(4) Uani d 1 . .
    H H4A 0.466096 0.907853 0.362330 0.068 Uiso calc 1 . .
    H H4B 0.355835 0.873562 0.429161 0.068 Uiso calc 1 . .
    C C5 0.47082(15) 0.72069(16) 0.39624(10) 0.0508(4) Uani d 1 . .
    H H5 0.562872 0.708887 0.377202 0.061 Uiso calc 1 . .
    C C6 0.44943(15) 0.64426(16) 0.47810(9) 0.0484(4) Uani d 1 . .
    H H6 0.357383 0.659273 0.496077 0.058 Uiso calc 1 . .
    C C7 0.34579(16) 0.54953(16) 0.32338(9) 0.0517(4) Uani d 1 . .
    C C8 0.38003(15) 0.46188(15) 0.38711(9) 0.0492(4) Uani d 1 . .
    C C9 0.46345(16) 0.50046(17) 0.46439(9) 0.0513(4) Uani d 1 . .
    C C10 0.27175(19) 0.50620(18) 0.25324(11) 0.0621(4) Uani d 1 . .
    H H10 0.246012 0.563166 0.211266 0.075 Uiso calc 1 . .
    C C11 0.23606(19) 0.38138(19) 0.24481(12) 0.0648(5) Uani d 1 . .
    H H11 0.188546 0.355866 0.196845 0.078 Uiso calc 1 . .
    C C12 0.26960(18) 0.29373(18) 0.30627(12) 0.0620(4) Uani d 1 . .
    C C13 0.34035(17) 0.33742(17) 0.37640(11) 0.0579(4) Uani d 1 . .
    H H13 0.362622 0.279976 0.418889 0.069 Uiso calc 1 . .
    C C14 0.5139(2) 1.0515(2) 0.49995(16) 0.0780(6) Uani d 1 . .
    H H14A 0.423655 1.065695 0.517634 0.117 Uiso calc 1 . .
    H H14B 0.530617 1.096137 0.447712 0.117 Uiso calc 1 . .
    H H14C 0.573460 1.081061 0.543498 0.117 Uiso calc 1 . .
    C C15 0.2335(3) 0.1564(2) 0.29657(17) 0.0872(7) Uani d 1 . .
    H H15A 0.222116 0.119406 0.352062 0.131 Uiso calc 1 . .
    H H15B 0.303458 0.113374 0.266677 0.131 Uiso calc 1 . .
    H H15C 0.152176 0.149164 0.264824 0.131 Uiso calc 1 . .
    C C16 0.60856(18) 0.4612(2) 0.44781(13) 0.0689(5) Uani d 1 . .
    H H16A 0.662066 0.482466 0.496540 0.103 Uiso calc 1 . .
    H H16B 0.641587 0.504656 0.398371 0.103 Uiso calc 1 . .
    H H16C 0.612541 0.372124 0.438170 0.103 Uiso calc 1 . .
    C C17 0.4133(2) 0.43261(19) 0.54534(11) 0.0659(5) Uani d 1 . .
    H H17A 0.463342 0.460816 0.593947 0.099 Uiso calc 1 . .
    H H17B 0.424506 0.343467 0.538626 0.099 Uiso calc 1 . .
    H H17C 0.320781 0.451316 0.553822 0.099 Uiso calc 1 . .
    C C18 0.37514(19) 0.74991(18) 0.24998(11) 0.0614(4) Uani d 1 . .
    H H18A 0.400066 0.696834 0.202166 0.074 Uiso calc 1 . .
    H H18B 0.439266 0.817919 0.253479 0.074 Uiso calc 1 . .
    C C19 0.2427(2) 0.80308(18) 0.23385(11) 0.0646(5) Uani d 1 . .
    C C20 0.1372(3) 0.8443(2) 0.21983(15) 0.0835(6) Uani d 1 . .
    H H20 0.053201 0.877163 0.208666 0.100 Uiso calc 1 . .
loop_
    _atom_site_aniso_label
    _atom_site_aniso_U_11
    _atom_site_aniso_U_22
    _atom_site_aniso_U_33
    _atom_site_aniso_U_12
    _atom_site_aniso_U_13
    _atom_site_aniso_U_23
    N1 0.0707(9) 0.0631(8) 0.0422(7) -0.0078(7) -0.0101(6) 0.0074(6)
    C1 0.0652(10) 0.0769(11) 0.0531(9) -0.0001(9) -0.0168(8) 0.0011(8)
    C2 0.0722(11) 0.0804(12) 0.0567(10) -0.0046(9) -0.0130(8) -0.0101(9)
    C3 0.0471(8) 0.0699(11) 0.0689(10) -0.0042(8) -0.0036(8) -0.0074(9)
    C4 0.0517(8) 0.0632(9) 0.0548(8) -0.0022(7) -0.0015(7) 0.0025(7)
    C5 0.0431(7) 0.0651(9) 0.0443(8) -0.0003(6) 0.0012(6) 0.0006(7)
    C6 0.0403(7) 0.0641(9) 0.0407(7) 0.0037(6) -0.0012(5) 0.0012(6)
    C7 0.0500(8) 0.0644(9) 0.0405(7) 0.0018(7) 0.0005(6) 0.0004(6)
    C8 0.0438(7) 0.0622(8) 0.0415(7) 0.0039(6) 0.0034(6) 0.0000(6)
    C9 0.0485(8) 0.0647(9) 0.0406(7) 0.0083(7) -0.0011(6) 0.0022(6)
    C10 0.0706(11) 0.0699(10) 0.0458(8) -0.0005(9) -0.0104(8) 0.0001(7)
    C11 0.0635(10) 0.0775(11) 0.0535(9) -0.0047(8) -0.0080(8) -0.0071(8)
    C12 0.0598(9) 0.0662(10) 0.0600(9) -0.0047(8) 0.0047(8) -0.0057(8)
    C13 0.0581(9) 0.0640(9) 0.0515(8) 0.0032(7) 0.0038(7) 0.0035(7)
    C14 0.0715(12) 0.0732(12) 0.0892(15) -0.0048(10) -0.0069(10) -0.0125(11)
    C15 0.1057(17) 0.0729(13) 0.0830(14) -0.0185(12) -0.0037(13) -0.0044(11)
    C16 0.0535(9) 0.0854(12) 0.0676(10) 0.0171(9) -0.0066(8) -0.0088(9)
    C17 0.0826(12) 0.0698(10) 0.0454(8) 0.0057(9) -0.0007(8) 0.0085(7)
    C18 0.0699(10) 0.0729(10) 0.0415(8) -0.0074(8) 0.0004(7) 0.0087(7)
    C19 0.0803(13) 0.0706(10) 0.0429(8) -0.0053(9) -0.0014(8) 0.0107(7)
    C20 0.0827(15) 0.0995(15) 0.0682(13) 0.0113(12) -0.0027(11) 0.0173(12)
_geom_special_details
;
 All esds (except the esd in the dihedral angle between two l.s. planes)
 are estimated using the full covariance matrix.  The cell esds are taken
 into account individually in the estimation of esds in distances, angles
 and torsion angles; correlations between esds in cell parameters are only
 used when they are defined by crystal symmetry.  An approximate (isotropic)
 treatment of cell esds is used for estimating esds involving l.s. planes.
;
loop_
    _geom_bond_atom_site_label_1
    _geom_bond_atom_site_label_2
    _geom_bond_site_symmetry_2
    _geom_bond_distance
    _geom_bond_publ_flag
    N1 C7 . 1.391(2) ?
    N1 C18 . 1.465(2) ?
    N1 C5 . 1.467(2) ?
    C1 C2 . 1.514(3) ?
    C1 C6 . 1.533(2) ?
    C1 H1A . 0.9700 ?
    C1 H1B . 0.9700 ?
    C2 C3 . 1.511(3) ?
    C2 H2A . 0.9700 ?
    C2 H2B . 0.9700 ?
    C3 C14 . 1.517(3) ?
    C3 C4 . 1.525(2) ?
    C3 H3 . 0.9800 ?
    C4 C5 . 1.530(2) ?
    C4 H4A . 0.9700 ?
    C4 H4B . 0.9700 ?
    C5 C6 . 1.532(2) ?
    C5 H5 . 0.9800 ?
    C6 C9 . 1.550(2) ?
    C6 H6 . 0.9800 ?
    C7 C10 . 1.404(2) ?
    C7 C8 . 1.407(2) ?
    C8 C13 . 1.392(2) ?
    C8 C9 . 1.528(2) ?
    C9 C16 . 1.539(2) ?
    C9 C17 . 1.542(2) ?
    C10 C11 . 1.381(3) ?
    C10 H10 . 0.9300 ?
    C11 C12 . 1.381(3) ?
    C11 H11 . 0.9300 ?
    C12 C13 . 1.388(3) ?
    C12 C15 . 1.512(3) ?
    C13 H13 . 0.9300 ?
    C14 H14A . 0.9600 ?
    C14 H14B . 0.9600 ?
    C14 H14C . 0.9600 ?
    C15 H15A . 0.9600 ?
    C15 H15B . 0.9600 ?
    C15 H15C . 0.9600 ?
    C16 H16A . 0.9600 ?
    C16 H16B . 0.9600 ?
    C16 H16C . 0.9600 ?
    C17 H17A . 0.9600 ?
    C17 H17B . 0.9600 ?
    C17 H17C . 0.9600 ?
    C18 C19 . 1.469(3) ?
    C18 H18A . 0.9700 ?
    C18 H18B . 0.9700 ?
    C19 C20 . 1.168(3) ?
    C20 H20 . 0.9300 ?
loop_
    _geom_angle_atom_site_label_1
    _geom_angle_atom_site_label_2
    _geom_angle_atom_site_label_3
    _geom_angle_site_symmetry_1
    _geom_angle_site_symmetry_3
    _geom_angle
    _geom_angle_publ_flag
    C7 N1 C18 . . 117.18(14) ?
    C7 N1 C5 . . 121.04(13) ?
    C18 N1 C5 . . 117.14(14) ?
    C2 C1 C6 . . 112.89(15) ?
    C2 C1 H1A . . 109.0 ?
    C6 C1 H1A . . 109.0 ?
    C2 C1 H1B . . 109.0 ?
    C6 C1 H1B . . 109.0 ?
    H1A C1 H1B . . 107.8 ?
    C3 C2 C1 . . 111.02(17) ?
    C3 C2 H2A . . 109.4 ?
    C1 C2 H2A . . 109.4 ?
    C3 C2 H2B . . 109.4 ?
    C1 C2 H2B . . 109.4 ?
    H2A C2 H2B . . 108.0 ?
    C2 C3 C14 . . 112.77(19) ?
    C2 C3 C4 . . 109.82(15) ?
    C14 C3 C4 . . 111.95(16) ?
    C2 C3 H3 . . 107.3 ?
    C14 C3 H3 . . 107.3 ?
    C4 C3 H3 . . 107.3 ?
    C3 C4 C5 . . 113.42(14) ?
    C3 C4 H4A . . 108.9 ?
    C5 C4 H4A . . 108.9 ?
    C3 C4 H4B . . 108.9 ?
    C5 C4 H4B . . 108.9 ?
    H4A C4 H4B . . 107.7 ?
    N1 C5 C4 . . 110.99(13) ?
    N1 C5 C6 . . 110.04(13) ?
    C4 C5 C6 . . 109.98(13) ?
    N1 C5 H5 . . 108.6 ?
    C4 C5 H5 . . 108.6 ?
    C6 C5 H5 . . 108.6 ?
    C5 C6 C1 . . 109.31(14) ?
    C5 C6 C9 . . 113.23(13) ?
    C1 C6 C9 . . 113.91(13) ?
    C5 C6 H6 . . 106.6 ?
    C1 C6 H6 . . 106.6 ?
    C9 C6 H6 . . 106.6 ?
    N1 C7 C10 . . 120.02(14) ?
    N1 C7 C8 . . 122.17(14) ?
    C10 C7 C8 . . 117.80(15) ?
    C13 C8 C7 . . 118.29(15) ?
    C13 C8 C9 . . 120.52(14) ?
    C7 C8 C9 . . 121.15(15) ?
    C8 C9 C16 . . 108.30(13) ?
    C8 C9 C17 . . 110.19(14) ?
    C16 C9 C17 . . 108.76(15) ?
    C8 C9 C6 . . 108.94(13) ?
    C16 C9 C6 . . 112.13(14) ?
    C17 C9 C6 . . 108.53(13) ?
    C11 C10 C7 . . 121.85(16) ?
    C11 C10 H10 . . 119.1 ?
    C7 C10 H10 . . 119.1 ?
    C10 C11 C12 . . 121.23(17) ?
    C10 C11 H11 . . 119.4 ?
    C12 C11 H11 . . 119.4 ?
    C11 C12 C13 . . 116.75(17) ?
    C11 C12 C15 . . 121.55(18) ?
    C13 C12 C15 . . 121.69(18) ?
    C12 C13 C8 . . 124.06(16) ?
    C12 C13 H13 . . 118.0 ?
    C8 C13 H13 . . 118.0 ?
    C3 C14 H14A . . 109.5 ?
    C3 C14 H14B . . 109.5 ?
    H14A C14 H14B . . 109.5 ?
    C3 C14 H14C . . 109.5 ?
    H14A C14 H14C . . 109.5 ?
    H14B C14 H14C . . 109.5 ?
    C12 C15 H15A . . 109.5 ?
    C12 C15 H15B . . 109.5 ?
    H15A C15 H15B . . 109.5 ?
    C12 C15 H15C . . 109.5 ?
    H15A C15 H15C . . 109.5 ?
    H15B C15 H15C . . 109.5 ?
    C9 C16 H16A . . 109.5 ?
    C9 C16 H16B . . 109.5 ?
    H16A C16 H16B . . 109.5 ?
    C9 C16 H16C . . 109.5 ?
    H16A C16 H16C . . 109.5 ?
    H16B C16 H16C . . 109.5 ?
    C9 C17 H17A . . 109.5 ?
    C9 C17 H17B . . 109.5 ?
    H17A C17 H17B . . 109.5 ?
    C9 C17 H17C . . 109.5 ?
    H17A C17 H17C . . 109.5 ?
    H17B C17 H17C . . 109.5 ?
    N1 C18 C19 . . 112.97(15) ?
    N1 C18 H18A . . 109.0 ?
    C19 C18 H18A . . 109.0 ?
    N1 C18 H18B . . 109.0 ?
    C19 C18 H18B . . 109.0 ?
    H18A C18 H18B . . 107.8 ?
    C20 C19 C18 . . 178.9(2) ?
    C19 C20 H20 . . 180.0 ?
loop_
    _geom_torsion_atom_site_label_1
    _geom_torsion_atom_site_label_2
    _geom_torsion_atom_site_label_3
    _geom_torsion_atom_site_label_4
    _geom_torsion_site_symmetry_1
    _geom_torsion_site_symmetry_2
    _geom_torsion_site_symmetry_3
    _geom_torsion_site_symmetry_4
    _geom_torsion
    _geom_torsion_publ_flag
    C6 C1 C2 C3 . . . . -57.2(2) ?
    C1 C2 C3 C14 . . . . -179.78(16) ?
    C1 C2 C3 C4 . . . . 54.6(2) ?
    C2 C3 C4 C5 . . . . -55.6(2) ?
    C14 C3 C4 C5 . . . . 178.33(16) ?
    C7 N1 C5 C4 . . . . -155.23(15) ?
    C18 N1 C5 C4 . . . . 49.6(2) ?
    C7 N1 C5 C6 . . . . -33.3(2) ?
    C18 N1 C5 C6 . . . . 171.56(14) ?
    C3 C4 C5 N1 . . . . 178.18(14) ?
    C3 C4 C5 C6 . . . . 56.18(18) ?
    N1 C5 C6 C1 . . . . -177.26(14) ?
    C4 C5 C6 C1 . . . . -54.69(17) ?
    N1 C5 C6 C9 . . . . 54.59(17) ?
    C4 C5 C6 C9 . . . . 177.16(12) ?
    C2 C1 C6 C5 . . . . 56.8(2) ?
    C2 C1 C6 C9 . . . . -175.44(15) ?
    C18 N1 C7 C10 . . . . -18.0(2) ?
    C5 N1 C7 C10 . . . . -173.17(15) ?
    C18 N1 C7 C8 . . . . 162.92(16) ?
    C5 N1 C7 C8 . . . . 7.7(2) ?
    N1 C7 C8 C13 . . . . 180.00(15) ?
    C10 C7 C8 C13 . . . . 0.9(2) ?
    N1 C7 C8 C9 . . . . -2.5(2) ?
    C10 C7 C8 C9 . . . . 178.42(14) ?
    C13 C8 C9 C16 . . . . 78.32(19) ?
    C7 C8 C9 C16 . . . . -99.15(18) ?
    C13 C8 C9 C17 . . . . -40.5(2) ?
    C7 C8 C9 C17 . . . . 142.00(16) ?
    C13 C8 C9 C6 . . . . -159.48(14) ?
    C7 C8 C9 C6 . . . . 23.05(19) ?
    C5 C6 C9 C8 . . . . -48.98(16) ?
    C1 C6 C9 C8 . . . . -174.71(13) ?
    C5 C6 C9 C16 . . . . 70.87(17) ?
    C1 C6 C9 C16 . . . . -54.85(19) ?
    C5 C6 C9 C17 . . . . -168.97(13) ?
    C1 C6 C9 C17 . . . . 65.30(18) ?
    N1 C7 C10 C11 . . . . 179.08(18) ?
    C8 C7 C10 C11 . . . . -1.8(3) ?
    C7 C10 C11 C12 . . . . 1.3(3) ?
    C10 C11 C12 C13 . . . . 0.1(3) ?
    C10 C11 C12 C15 . . . . -178.6(2) ?
    C11 C12 C13 C8 . . . . -1.0(3) ?
    C15 C12 C13 C8 . . . . 177.72(19) ?
    C7 C8 C13 C12 . . . . 0.5(3) ?
    C9 C8 C13 C12 . . . . -177.06(15) ?
    C7 N1 C18 C19 . . . . 86.5(2) ?
    C5 N1 C18 C19 . . . . -117.36(18) ?
_shelx_space_group_comment
;
The symmetry employed for this shelxl refinement is uniquely defined
by the following loop, which should always be used as a source of
symmetry information in preference to the above space-group names.
They are only intended as comments.
;
_shelx_estimated_absorpt_T_min     ?
_shelx_estimated_absorpt_T_max     ?
_shelx_hkl_file
;
   0   0  -1 950.828 8.38400   3
   0   0  -2 115166. 128.669   3
   0   0  -3 147.333 6.96428   3
   0   0   5 6701.06 49.7146   3
   0   0   7 1244.22 25.9812   3
   0   0   8 26723.4 126.789   3
   0   0   9 16.6626 9.56915   3
   0   0  10 42080.5 203.014   7
   0   0  11 285.595 22.7344   7
   0   0 -11 34.6797 22.7719   4
   0   0 -12 4824.44 107.721   4
   0   0 -13 14.7624 32.5066   4
   0   0 -14 242050. 783.445   4
   0   0 -15 43.0017 30.9207   4
   0   0 -16 24944.1 249.741   4
   0   0 -17 90.9387 30.3222   4
   0   0 -18 292.003 30.8900   4
   0   1   0 128.228 4.56669   3
   0   1   0 3930.12 19.4371   7
   0  -1  -2 434051. 346.600   2
   0   1  -3 349824. 298.468   3
   0   1   4 30252.7 102.215   3
   0   1  -4 28931.9 95.2647   3
   0   1  -6 619.496 17.8927   3
   0   1   6 647.075 19.8710   3
   0  -1  -7 118917. 327.152   2
   0   1   7 116874. 260.573   3
   0   1   8 22402.4 121.008   3
   0  -1   8 15683.0 96.5432   3
   0   1   9 216061. 411.865   3
   0   1   9 229621. 493.665   7
   0   1  10 8988.15 97.6035   7
   0  -1 -11 133903. 532.810   4
   0   1  11 134405. 406.724   7
   0   1 -11 132994. 499.105   4
   0   1  12 16439.7 149.478   7
   0  -1 -12 16433.7 179.900   1
   0   1 -13 7319.83 133.346   4
   0   1  13 7442.30 109.623   7
   0  -1 -13 7331.76 142.467   4
   0  -1 -14 197.728 35.9440   1
   0  -1 -14 171.671 40.8263   4
   0   1 -14 222.428 40.7396   4
   0  -1 -15 23003.9 251.650   4
   0   1 -15 23836.1 242.936   4
   0   1 -16 26522.8 252.104   4
   0  -1 -16 25891.0 261.335   4
   0   1 -17 46.6481 27.3166   4
   0  -1 -17 26.8535 26.4305   4
   0   1 -18 9667.81 125.188   4
   0   2   0 36526.7 98.6368   3
   0   2   0 37036.8 88.5523   7
   0   2   3 32008.8 113.617   3
   0   2  -3 31517.8 105.747   3
   0  -2  -4 135345. 286.894   2
   0   2   4 136457. 249.682   3
   0  -2  -5 297153. 474.443   2
   0   2  -5 297286. 375.733   3
   0   2  -6 199026. 316.075   3
   0  -2  -6 199900. 417.441   2
   0  -2  -7 770646. 878.114   2
   0   2   7 765711. 857.249   7
   0   2   8 16426.9 113.715   3
   0   2   8 16537.7 126.184   7
   0   2   9 55893.9 238.788   7
   0   2   9 62281.7 233.350   3
   0   2  10 20288.0 157.398   7
   0   2  10 20098.2 141.300   3
   0  -2 -11 756.874 43.1640   1
   0   2  11 769.700 35.9976   7
   0  -2 -11 733.881 46.7721   4
   0   2 -11 739.199 41.6333   4
   0  -2 -12 5467.94 110.311   1
   0   2 -12 5344.51 105.701   4
   0   2  12 5696.11 95.1944   7
   0  -2 -12 5505.19 120.417   4
   0  -2 -13 6786.50 126.666   1
   0   2  13 6631.69 104.390   7
   0  -2 -13 6425.70 134.765   4
   0  -2 -14 7739.90 151.527   4
   0  -2 -14 7866.55 135.960   1
   0   2 -14 7630.07 137.320   4
   0  -2 -15 480.459 41.9835   1
   0   2 -15 490.509 44.4794   4
   0  -2 -16 54.0290 26.6957   1
   0   2 -16 205.743 35.2336   4
   0   2 -17 1658.64 60.6431   4
   0   2 -18 285.491 27.8653   4
   0   3   0 106.921 8.15210   7
   0   3   0 4053.63 41.8657   3
   0   3   1 387765. 495.185   2
   0   3   2 23443.6 120.510   2
   0   3  -2 22959.7 80.3710   7
   0   3  -2 23205.5 100.873   3
   0   3  -3 157731. 203.311   7
   0   3   3 158109. 279.867   7
   0   3   4 297716. 448.151   2
   0   3   4 304959. 416.447   7
   0  -3  -4 303468. 497.040   2
   0   3  -4 294268. 398.171   3
   0   3   5 257428. 410.896   7
   0   3  -5 258055. 390.344   3
   0   3   6 53883.5 208.237   7
   0   3  -6 53746.0 186.851   3
   0   3   6 55930.7 205.462   3
   0  -3  -6 56764.7 247.810   2
   0   3   7 5864.96 71.7832   3
   0   3   7 1037.85 35.4496   7
   0   3   8 9249.24 92.7136   3
   0   3   9 2072.17 48.3068   3
   0   3   9 1965.14 50.9810   7
   0  -3 -10 1258.99 57.8611   4
   0   3  10 1194.57 43.6890   7
   0  -3 -11 44437.1 335.130   4
   0  -3 -11 43716.5 303.653   1
   0   3 -11 44243.3 287.119   4
   0   3  11 44897.7 261.444   7
   0  -3 -12 1785.51 74.1311   4
   0   3 -12 1771.37 62.8747   4
   0  -3 -12 1881.14 70.5055   1
   0   3  13 31432.4 240.376   7
   0  -3 -13 32317.1 302.224   4
   0   3 -13 31128.0 258.584   4
   0  -3 -13 32677.7 281.318   1
   0  -3 -14 7477.18 135.131   1
   0   3 -14 7308.80 132.171   4
   0  -3 -14 7471.39 150.376   4
   0  -3 -15 127.709 32.8985   1
   0   3 -15 102.620 29.7255   4
   0  -3 -16 1929.45 64.9330   1
   0   3 -16 1862.42 67.6754   4
   0   3 -17 942.301 46.5799   4
   0  -3 -17 997.661 43.0420   1
   0   3 -18 13349.8 131.407   4
   0   4   0 121281. 240.463   7
   0   4   0 122010. 270.309   3
   0   4   1 93990.2 286.593   2
   0   4  -1 95324.2 239.387   3
   0   4  -1 97338.3 210.762   7
   0   4   1 96272.9 227.305   7
   0   4   2 28824.1 159.300   2
   0   4   2 28712.2 126.866   7
   0   4   3 246604. 470.859   2
   0   4   3 243323. 396.790   7
   0   4   4 514.435 21.6986   7
   0   4  -4 441.189 20.7740   3
   0   4   5 65418.6 238.560   3
   0   4  -5 65412.4 222.013   3
   0   4   6 37214.8 187.971   7
   0   4   6 36173.9 184.453   3
   0   4   7 6113.73 80.7268   7
   0   4   7 422.396 24.5771   3
   0   4   8 15631.6 132.384   3
   0   4   8 15613.1 141.512   7
   0   4   9 5648.15 87.9320   7
   0   4   9 791.222 33.5822   3
   0  -4 -10 24212.9 251.364   4
   0   4 -10 24198.2 208.517   4
   0   4  11 4668.99 90.1200   7
   0   4 -11 4546.29 95.9552   4
   0  -4 -11 4791.23 108.523   1
   0   4 -12 181.245 29.3960   4
   0   4  12 204.394 27.5138   7
   0  -4 -13 15180.5 196.503   1
   0   4 -13 14535.7 176.535   4
   0   4 -14 50041.1 328.632   4
   0  -4 -14 52880.7 358.869   1
   0  -4 -15 9766.55 148.814   1
   0   4 -15 8882.87 138.142   4
   0   4 -16 2848.45 76.3950   4
   0  -4 -16 2986.06 78.5485   1
   0  -4 -17 97.4794 24.4436   1
   0   4 -17 92.5305 22.8868   4
   0   4 -18 91.0767 17.3774   4
   0   5   0 141.699 20.9290   2
   0   5   0 126.968 17.3550   7
   0   5   1 820770. 993.072   2
   0   5   2 731085. 930.838   2
   0   5   3 542596. 719.774   3
   0   5   3 541980. 666.905   7
   0   5   4 388.430 22.5371   7
   0   5  -4 399.888 22.5847   3
   0   5   4 397.012 24.3377   2
   0   5  -5 17203.0 130.762   3
   0   5   5 17075.0 145.267   2
   0   5   5 17236.4 134.329   7
   0   5   6 41742.0 218.963   7
   0   5   6 42034.8 220.917   3
   0   5   7 1495.74 46.7712   3
   0   5   7 1403.14 45.6240   7
   0   5   8 2542.16 62.7313   7
   0   5   8 2697.11 61.4588   3
   0  -5  -8 2784.12 77.0255   1
   0  -5  -9 37301.2 283.674   1
   0   5  -9 37199.4 258.743   4
   0   5   9 38049.8 246.123   7
   0   5 -10 13920.3 164.363   4
   0  -5 -10 13843.9 178.841   1
   0   5  10 13891.5 156.149   7
   0   5 -11 2329.99 69.1057   4
   0   5  11 2597.95 74.0862   7
   0   5 -12 5957.32 112.995   4
   0   5 -13 1162.92 54.9294   4
   0  -5 -13 1272.31 65.5752   1
   0   5 -14 7599.43 125.911   4
   0  -5 -14 8254.49 143.742   1
   0   5 -15 134.377 30.3379   4
   0  -5 -15 166.587 36.6126   1
   0   5 -16 6711.13 103.332   4
   0  -5 -16 6981.79 112.328   1
   0   5 -17 521.028 29.6198   4
   0  -5 -17 154.326 24.3316   1
   0   6   0 574081. 775.211   3
   0   6  -1 11029.8 109.979   3
   0   6   1 10361.4 106.487   3
   0   6   2 31700.2 179.454   7
   0   6   2 31287.3 186.220   3
   0   6   3 686.580 32.9954   3
   0   6   3 621.031 28.8731   7
   0   6   4 5181.68 74.5057   3
   0   6  -4 5258.17 79.4963   3
   0   6   4 5156.25 78.6761   7
   0   6   5 25037.7 181.992   7
   0   6   6 7659.78 102.383   7
   0   6   6 8260.01 108.102   3
   0  -6  -7 33553.5 263.287   1
   0   6  -7 34746.7 250.828   4
   0   6   8 21062.4 186.140   7
   0  -6  -8 20825.1 214.152   1
   0  -6  -9 8360.90 141.254   1
   0   6   9 8743.42 120.110   3
   0   6  -9 8410.26 130.529   4
   0   6   9 8276.21 122.237   7
   0   6  10 803.078 46.0154   7
   0   6 -10 803.150 46.7773   4
   0   6  10 1053.12 42.3055   3
   0  -6 -10 1066.28 58.2993   1
   0   6 -11 27002.3 228.259   4
   0  -6 -11 29024.2 272.590   1
   0  -6 -12 5294.94 120.782   1
   0   6 -12 5052.61 103.345   4
   0   6 -13 20687.1 202.138   4
   0   6 -14 111.471 27.6443   4
   0  -6 -15 106.456 30.9956   1
   0   6 -15 107.725 24.9574   4
   0   6 -16 195.762 23.2452   4
   0  -6 -16 214.823 28.1423   1
   0  -6 -17 168.475 20.7478   1
   0   7   0 141.553 21.0316   3
   0   7   1 45093.5 247.300   3
   0   7  -1 48164.1 260.258   3
   0   7  -2 1942.96 54.9673   3
   0   7   2 2300.89 59.7686   3
   0   7   3 8650.11 113.974   3
   0   7  -3 8591.25 112.848   3
   0   7  -4 114921. 471.165   4
   0   7   4 116977. 404.848   3
   0   7   5 786.415 42.7204   7
   0  -7  -5 765.863 47.6342   1
   0   7  -5 885.440 51.2466   4
   0  -7  -6 50893.5 331.489   1
   0   7  -6 50046.8 318.922   4
   0   7   6 51091.5 291.286   7
   0  -7  -7 120.759 35.7643   1
   0   7  -7 144.970 34.0350   4
   0   7   8 121804. 484.042   7
   0   7  -8 123036. 500.517   4
   0  -7  -8 121751. 534.541   1
   0   7   9 138984. 507.032   3
   0   7   9 136910. 527.942   7
   0   7  -9 137113. 530.322   4
   0  -7  -9 137922. 581.464   1
   0   7 -10 55181.1 338.508   4
   0  -7 -10 55844.7 375.503   1
   0  -7 -11 10289.5 164.765   1
   0   7 -11 9452.21 136.008   4
   0  -7 -12 2893.84 90.1398   1
   0   7 -12 3365.78 83.3575   4
   0  -7 -13 1291.09 63.4668   1
   0   7 -13 1313.79 52.5369   4
   0  -7 -14 279.879 37.5195   1
   0   7 -14 204.986 26.2750   4
   0   7 -15 968.556 37.9170   4
   0  -7 -16 66.9247 19.7618   1
   0   8   0 27342.7 216.179   3
   0   8  -1 9317.95 128.142   3
   0   8   1 8916.11 124.714   3
   0   8  -2 10309.0 148.976   4
   0   8   2 10291.4 132.519   3
   0   8  -2 10339.5 131.139   3
   0   8  -3 64529.3 372.974   4
   0   8   3 66803.7 341.019   3
   0   8   4 16616.2 175.912   3
   0   8  -4 15055.4 179.875   4
   0   8   5 8762.73 133.775   3
   0   8  -5 10574.1 154.048   4
   0   8   6 73891.8 372.848   3
   0   8  -6 74489.6 408.166   4
   0   8  -7 100168. 464.865   4
   0   8   7 99251.9 440.517   3
   0  -8  -7 98848.5 489.753   1
   0   8  -8 41914.0 295.940   4
   0  -8  -8 42107.3 324.123   1
   0   8  -9 46.6775 29.9646   4
   0  -8  -9 108.579 38.7882   1
   0  -8 -10 3834.54 103.509   1
   0   8 -10 3741.63 89.6198   4
   0   8 -11 5403.09 95.8489   4
   0  -8 -11 6308.38 127.155   1
   0  -8 -12 7192.28 128.598   1
   0   8 -12 7079.26 111.179   4
   0   8 -13 3334.93 71.2753   4
   0  -8 -13 3745.44 88.5318   1
   0  -8 -14 1618.99 54.4608   1
   0   8 -14 1542.09 44.3242   4
   0  -8 -15 1092.39 39.4500   1
   0   9   0-7.74917 21.6995   3
   0   9  -1 2540.23 80.5582   4
   0   9   1 2734.16 78.7142   3
   0   9  -1 2563.45 73.9587   3
   0   9   2 8683.45 139.349   3
   0   9  -2 8391.41 141.450   4
   0   9   3 70.3512 26.7830   3
   0   9  -3 84.3894 29.7262   4
   0   9  -4 5812.66 117.993   4
   0   9  -5 1760.08 69.0910   4
   0   9  -6 4168.84 101.018   4
   0   9  -7 5418.33 112.042   4
   0  -9  -7 5658.22 118.590   1
   0   9  -8 1720.27 63.7576   4
   0  -9  -8 1673.95 68.5766   1
   0  -9  -9 42.1064 31.3931   1
   0   9  -9 10.4934 24.0228   4
   0   9 -10 3103.39 76.3237   4
   0  -9 -10 3265.15 87.9246   1
   0  -9 -11 708.149 45.1596   1
   0   9 -11 650.301 37.2215   4
   0  -9 -12 993.054 48.3432   1
   0   9 -12 933.763 38.6003   4
   0  -9 -13 880.688 39.8861   1
   0   9 -13 784.035 31.1670   4
   0  -9 -14 349.426 24.4649   1
   0  10   0 16270.8 197.920   4
   0  10  -1 6697.73 130.213   4
   0  10  -2 2821.71 85.8348   4
   0  10  -3 708.073 48.7142   4
   0  10  -4 5062.66 108.483   4
   0  10  -5 2094.85 76.8237   4
   0  10  -6 364.307 37.3788   4
   0  10  -7 5900.70 107.572   4
   0  10  -8 87.9651 27.5109   4
   0 -10  -9 4058.80 88.4025   1
   0  10  -9 3932.94 80.2874   4
   0 -10 -10 4675.87 87.9663   1
   0  10 -10 3967.92 69.1577   4
   0  10 -11 5094.38 75.0092   4
   0 -10 -11 5154.48 83.7464   1
   0  10 -12 144.650 16.6327   4
   0 -10 -12 179.615 21.8265   1
   0  11   0 5.61050 27.8633   4
   0  11  -1 174.401 33.0563   4
   0  11   1 170.222 34.1043   4
   0  11  -2 538.049 43.7168   4
   0  11   2 468.843 42.3438   4
   0  11  -3 296.721 34.1884   4
   0  11  -4 540.048 41.2348   4
   0  11  -5 341.498 35.5154   4
   0  11  -6 65.6802 23.7427   4
   0  11  -7 242.957 26.6882   4
   0  11  -8 428.570 29.6101   4
   0  11  -9 958.627 33.3636   4
   0  11 -10 2197.94 43.1385   4
   0  12   0 87.0217 25.0481   4
   0  12   1 1488.31 52.1731   4
   0  12  -1 1461.21 51.5942   4
   0  12   2 108.685 24.8911   4
   0  12  -2 107.392 23.5185   4
   0  12  -3 633.490 36.3640   4
   0  12   3 705.246 39.3925   4
   0  12   4 2334.29 62.7591   4
   0  12  -4 2272.70 56.7956   4
   0  12  -5 3826.46 68.2278   4
   0  12   5 4030.79 74.9169   4
   0  12   6 239.607 24.7571   4
   0  12  -6 234.542 22.0394   4
   0  12  -7 1751.86 40.1806   4
   0  12   7 1809.36 45.5907   4
   0  12   8 431.701 23.3447   4
   0  13   0 1.88029 12.9353   4
   0  13  -1 0.80869 13.5820   4
   0  13   1 10.4918 14.4967   4
   0  13  -2 147.595 17.1545   4
   0  13   2 152.302 17.9915   4
   0  13   3 420.117 23.1861   4
  -1   0   0 1059.99 10.8342   2
   1   0   1 209105. 191.147   7
   1   0  -3 312949. 335.727   3
   1   0  -5 126966. 248.873   3
   1   0   5 128634. 222.510   7
   1   0   6 157627. 216.411   3
   1   0   6 156592. 272.623   7
   1   0  -6 156344. 301.000   3
  -1   0   7 19598.3 115.090   3
   1   0   7 19362.0 84.1111   3
   1   0   8 24812.2 132.352   7
  -1   0   8 23157.1 132.579   3
   1   0   9 70555.2 236.669   7
  -1   0   9 70035.0 239.727   3
  -1   0  10 73450.9 263.461   3
   1   0  10 76362.4 271.797   7
   1   0 -11 70490.2 373.444   4
   1   0  11 70647.3 275.173   7
   1   0 -12 179369. 630.257   4
  -1   0 -12 178152. 632.793   4
   1   0 -13 284960. 830.805   4
  -1   0 -13 286928. 828.151   4
  -1   0 -13 284809. 748.906   1
  -1   0 -14 14279.5 194.156   4
  -1   0 -14 14414.0 171.928   1
  -1   0 -15 1103.27 59.7174   4
   1   0 -15 995.891 59.9490   4
  -1   0 -16 302.372 39.6798   4
   1   0 -16 368.177 42.4805   4
  -1   0 -17 3556.86 88.5276   4
   1   0 -17 3612.22 94.3438   4
   1   0 -18 1561.56 56.0359   4
   1   1 -18 437.864 33.9670   4
   1   1 -17 9130.44 138.953   4
  -1  -1 -16 14051.2 189.271   4
   1   1 -16 14568.3 188.798   4
  -1  -1 -16 14420.1 160.893   1
  -1  -1 -15 39068.0 284.745   1
   1   1 -15 38618.7 316.062   4
  -1  -1 -14 155101. 645.230   4
  -1  -1 -14 156972. 580.150   1
   1   1 -14 155311. 619.353   4
  -1   1  13 177472. 514.646   7
  -1  -1 -13 177605. 605.072   1
  -1  -1 -13 173965. 664.709   4
   1   1 -13 173129. 637.015   4
   1   1 -12 88529.1 437.243   4
  -1  -1 -12 88225.1 462.496   4
  -1   1  12 89068.1 349.411   7
  -1  -1 -11 133818. 536.614   4
   1   1 -11 130505. 491.382   4
  -1   1  10 24721.2 154.206   3
   1  -1   9 190219. 364.553   7
  -1   1   9 189696. 410.913   3
  -1   1   8 79297.8 254.826   3
   1  -1   8 79183.2 217.897   7
  -1   1   7 6512.54 67.9928   3
   1  -1   7 6928.49 58.0506   7
   1  -1   6 13248.6 57.1390   3
  -1   1   6 13217.9 91.5999   3
   1  -1   6 12766.5 70.2141   7
  -1  -1  -6 12824.3 107.666   2
   1  -1   5 391065. 349.798   7
   1  -1   5 381244. 269.886   3
  -1   1   4 178657. 275.392   3
   1   1  -4 177033. 280.113   3
   1  -1   3 84683.8 109.685   7
   1   1  -3 83170.3 179.620   3
   1   1  -2 233597. 272.737   3
   1   1   1 253675. 217.590   3
  -1   1  -3 82755.7 86.9202   3
   1  -1  -3 82669.8 139.983   2
   1   1   4 178489. 230.185   3
   1  -1  -4 178715. 236.901   2
   1  -1  -5 351130. 390.429   2
   1   1   5 374472. 428.099   7
   1   1   6 14699.5 83.2987   3
   1  -1  -6 16913.0 97.3441   2
   1  -1  -7 6052.89 65.3701   2
   1   1   7 5325.04 61.4881   7
   1   1   8 83370.1 257.960   7
   1   1   8 75674.6 203.053   3
   1   1   9 186933. 415.239   7
  -1  -1   9 188998. 397.755   3
  -1  -1  10 22515.1 143.004   3
   1   1  10 24006.8 160.330   7
   1   1  11 128575. 390.197   7
  -1   1 -11 130797. 498.122   4
   1   1  12 88975.9 348.753   7
  -1   1 -12 90713.3 441.784   4
   1  -1 -13 172301. 676.063   4
  -1   1 -13 175824. 638.594   4
  -1   1 -14 157738. 621.170   4
   1  -1 -14 155888. 648.859   4
   1  -1 -15 38941.1 326.653   4
  -1   1 -15 38013.2 308.666   4
   1  -1 -16 14637.3 196.510   4
  -1   1 -16 13671.6 176.685   4
  -1   1 -17 9050.04 133.789   4
   1  -1 -17 9402.49 147.615   4
   1   2 -19 1749.43 43.6591   4
   1   2 -18 3906.96 80.2379   4
  -1  -2 -17 3364.29 73.7894   1
   1   2 -17 3363.32 83.8098   4
  -1  -2 -16 9386.72 134.708   1
   1   2 -16 9187.59 148.415   4
  -1  -2 -15 13705.2 194.949   4
   1   2 -15 13620.1 183.027   4
  -1  -2 -14 26954.0 279.082   4
   1   2 -14 26236.5 251.432   4
  -1  -2 -13 51903.6 344.203   1
  -1  -2 -13 52216.3 382.598   4
   1   2 -13 51527.6 340.365   4
   1   2 -12 7244.12 124.176   4
  -1  -2 -12 7212.04 124.274   1
  -1  -2 -11 4429.10 94.5242   1
   1   2 -11 4226.48 90.9342   4
  -1  -2 -11 4171.50 100.570   4
  -1   2  11 4210.85 77.0717   7
  -1   2  11 4504.72 75.7225   3
  -1   2  10 24062.4 162.250   3
  -1   2   9 8617.72 95.8182   3
   1   2  -8 34800.6 168.767   3
  -1   2   8 35975.8 178.029   3
  -1   2   7 298913. 477.092   3
   1   2  -7 295520. 476.246   3
  -1   2   6 478123. 585.177   3
   1   2  -6 483247. 575.989   3
  -1  -2  -6 470353. 697.384   2
   1  -2   6 489762. 378.116   7
  -1  -2  -4 333487. 508.180   2
  -1   2   3 339039. 388.142   3
   1   2  -3 337306. 374.996   7
  -1  -2  -2 413904. 492.782   2
   1   2  -1 10249.4 61.4602   7
  -1   2   1 10157.9 56.8316   3
   1   2   0 35778.5 132.618   2
   1   2   0 36212.8 109.110   3
   1   2   0 35902.1 112.808   7
  -1   2   0 36179.8 98.4510   3
  -1   2  -1 10259.8 27.0983   7
   1   2   1 10307.6 61.8949   7
   1   2   1 10131.6 71.3729   2
   1   2   3 330304. 365.234   3
   1   2   3 333159. 426.684   2
   1  -2  -4 338055. 402.958   2
   1  -2  -6 472607. 572.116   2
   1   2   7 297743. 492.918   7
   1   2   7 297314. 433.053   3
   1   2   8 36875.2 192.165   7
   1   2   8 35337.0 154.818   3
   1   2   9 7757.83 92.3808   7
   1   2  10 23161.2 167.367   7
   1  -2 -11 4304.50 94.5821   1
   1  -2 -11 4236.47 101.470   4
   1   2  11 4147.35 77.8952   7
   1  -2 -12 7709.60 129.685   1
   1   2  12 7373.40 106.077   7
  -1   2 -12 7795.36 128.541   4
  -1   2 -13 50993.5 338.562   4
   1  -2 -13 52277.9 341.513   1
   1   2  13 51989.3 294.682   7
   1  -2 -13 51114.3 368.184   4
   1  -2 -14 26702.1 242.454   1
  -1   2 -14 26654.2 250.598   4
   1  -2 -15 13930.1 166.781   1
   1  -2 -15 14025.6 201.733   4
  -1   2 -15 13811.3 181.717   4
   1  -2 -16 9629.72 161.213   4
  -1   2 -16 9370.17 143.935   4
   1   2  19 1762.39 43.9033   6
   1   3 -18 734.185 35.7958   4
  -1  -3 -18 705.159 31.2886   1
   1   3 -17 1483.02 57.6775   4
  -1  -3 -17 1442.80 51.5509   1
   1   3 -16 5561.08 111.794   4
  -1  -3 -16 5879.72 110.380   1
  -1  -3 -15 696.472 48.9800   1
   1   3 -15 646.104 46.7429   4
  -1  -3 -14 3375.57 95.3207   1
   1   3 -14 3152.59 89.6532   4
  -1  -3 -13 12068.8 188.143   4
  -1  -3 -13 12414.6 174.506   1
  -1   3  12 328.680 29.7371   7
   1   3 -12 353.660 34.3425   4
  -1  -3 -12 200.265 34.6132   4
  -1  -3 -12 223.342 33.5070   1
  -1   3  11 18796.9 158.159   3
   1   3 -11 18194.1 189.800   4
  -1  -3 -11 18640.4 223.645   4
  -1  -3 -11 18829.0 200.319   1
  -1  -3 -10 2156.25 66.7663   1
   1   3 -10 2057.90 62.0667   4
  -1   3   9 105076. 349.557   3
  -1   3   8 127105. 361.826   3
  -1   3   7 725505. 833.680   3
  -1   3   6 550046. 689.807   3
   1   3  -5 171953. 358.378   3
  -1  -3  -5 178240. 453.936   2
   1   3  -4 298772. 386.275   7
   1   3  -4 298550. 447.515   3
  -1  -3  -3 235940. 450.854   2
   1   3  -3 234946. 374.522   3
   1   3  -2 358478. 411.417   7
   1   3  -2 356388. 440.644   3
  -1   3   1 105786. 185.912   7
   1   3  -1 107108. 241.181   3
  -1   3   0 198514. 292.245   3
   1   3   0 199872. 310.802   7
  -1   3   0 197880. 225.514   7
   1   3   0 200107. 372.678   2
  -1   3  -1 104772. 139.069   7
   1   3   1 103929. 229.083   7
   1   3   2 355096. 431.248   7
  -1   3  -2 354944. 356.137   3
   1   3   2 356032. 495.250   2
   1   3   3 233719. 410.499   2
  -1   3  -3 232893. 300.287   3
   1   3   4 299768. 423.389   3
  -1   3  -4 298660. 350.473   3
   1   3   5 176440. 366.002   7
   1   3   5 175703. 337.976   3
   1   3   6 475868. 647.544   7
   1   3   6 592124. 630.783   3
   1   3   7 696756. 742.344   3
   1   3   8 117521. 355.479   7
   1   3   8 116913. 306.304   3
   1   3   9 109531. 324.827   3
   1   3   9 97848.7 346.157   7
   1   3  10 2678.47 63.9373   7
   1  -3 -10 2680.87 81.3181   4
   1  -3 -11 19220.1 223.560   4
   1  -3 -11 18545.8 201.467   1
   1   3  11 18712.0 169.248   7
  -1   3 -11 18739.8 185.931   4
  -1   3 -12 204.525 29.0159   4
   1  -3 -12 301.028 38.9684   4
  -1   3 -13 11539.0 159.999   4
   1  -3 -13 11865.4 171.136   1
   1  -3 -13 11679.9 187.495   4
   1  -3 -14 3256.48 90.8226   1
   1  -3 -14 3334.40 103.745   4
  -1   3 -14 3308.84 89.1813   4
  -1   3 -15 710.659 46.5830   4
   1  -3 -15 718.144 47.5632   1
   1  -3 -16 5795.45 102.928   1
  -1   3 -16 5607.33 106.298   4
   1   4 -18 5608.62 78.5716   4
  -1  -4 -18 5724.94 73.5940   1
   1   4 -17 5714.36 95.4342   4
  -1  -4 -17 6061.60 95.5760   1
  -1  -4 -16 10195.4 140.855   1
   1   4 -16 10513.3 141.443   4
  -1  -4 -15 39019.0 298.657   1
   1   4 -15 37829.2 281.620   4
  -1  -4 -14 28094.2 262.495   1
   1   4 -14 27299.2 243.209   4
  -1  -4 -13 8700.50 150.968   1
   1   4 -13 8215.12 136.091   4
   1   4 -12 33942.7 265.473   4
  -1   4  12 33994.3 256.080   7
  -1   4  11 10949.1 128.828   3
   1   4 -11 10504.9 145.274   4
   1   4 -10 11782.3 148.293   4
  -1  -4 -10 11690.4 157.744   1
  -1   4  10 11930.7 135.954   7
  -1   4  10 12130.4 129.834   3
  -1   4   9 26314.5 189.617   7
  -1   4   9 26426.4 187.117   3
  -1   4   8 3060.74 62.3770   7
  -1   4   8 3042.29 61.6878   3
  -1   4   7 52686.4 237.246   7
  -1   4   7 54057.6 244.822   3
   1   4  -6 9948.58 98.4207   3
  -1   4   6 10152.7 102.516   3
   1   4  -5 75162.7 260.899   3
  -1   4   5 72330.7 242.872   7
  -1   4   4 10916.9 87.3306   7
  -1   4   4 12263.0 98.5647   2
  -1   4   4 12032.3 101.895   3
   1   4  -4 11016.1 97.3566   3
  -1   4   3 14979.0 110.657   2
   1   4  -3 13730.1 104.474   3
  -1   4   3 14344.7 104.303   3
  -1   4   3 15087.7 95.2633   7
   1   4  -3 13984.9 91.6834   7
   1   4  -2 88993.7 255.173   3
  -1   4   2 89728.0 254.810   3
  -1   4   1 218079. 308.779   7
   1   4  -1 216618. 387.793   3
  -1   4   1 215558. 420.569   2
   1   4  -1 219014. 372.745   7
   1   4   0 472394. 680.793   2
  -1   4   0 478645. 530.944   3
   1   4   1 215486. 461.192   2
  -1   4  -1 217003. 350.049   3
   1   4   2 88391.2 248.887   7
   1   4   2 89065.2 300.186   2
   1   4   3 13661.8 117.260   2
   1   4   3 13776.4 102.222   7
   1   4   4 11737.8 97.7904   3
  -1   4  -4 11741.8 83.6163   3
   1   4   4 10541.8 106.274   2
   1   4   4 10967.9 95.0199   7
   1   4   5 75527.8 250.715   3
   1   4   5 74665.5 266.593   7
   1   4   6 9703.11 99.6762   7
   1   4   6 9757.25 94.6892   3
   1   4   7 54129.3 250.099   7
   1   4   7 54360.0 227.672   3
   1   4   8 2930.58 56.4507   3
   1   4   8 3104.92 64.9386   7
   1  -4  -9 24394.6 238.562   4
   1   4   9 25538.9 168.195   3
   1  -4 -10 11619.1 159.208   1
   1   4  10 11800.9 139.873   7
   1  -4 -10 11974.4 176.763   4
   1   4  11 10602.9 137.150   7
  -1   4 -11 10904.2 144.154   4
   1  -4 -11 10851.8 161.129   1
   1  -4 -12 35532.8 297.643   1
   1   4  12 35722.0 266.678   7
   1  -4 -13 8648.91 149.880   1
  -1   4 -13 8611.52 136.609   4
  -1   4 -14 27370.0 242.394   4
   1  -4 -14 27814.3 257.861   1
  -1   4 -15 36329.4 268.489   4
   1  -4 -15 36656.3 283.027   1
   1  -4 -16 10338.0 137.548   1
   1  -4 -17 6323.05 91.1287   1
   1   4  17 5868.19 94.5428   6
   1   4  18 5474.39 73.0599   6
   1   5 -17 1779.22 49.6134   4
  -1  -5 -17 1795.64 51.4452   1
   1   5 -16 3092.78 73.5989   4
  -1  -5 -16 3249.76 78.0130   1
  -1  -5 -15 22613.0 219.490   1
   1   5 -15 22450.2 208.026   4
   1   5 -14 12573.3 162.552   4
   1   5 -13 10391.6 149.234   4
  -1  -5 -12 3226.49 94.4431   1
   1   5 -12 3010.72 83.8957   4
  -1  -5 -11 6941.64 132.389   1
  -1   5  11 7056.56 109.651   3
  -1   5  11 6925.90 115.790   7
  -1   5  10 13006.3 147.484   3
   1   5 -10 11442.9 151.232   4
  -1  -5 -10 13656.8 177.746   1
  -1   5  10 11791.6 143.523   7
  -1   5   9 8994.10 120.529   7
  -1  -5  -9 9348.28 141.828   1
  -1   5   9 9462.43 119.538   3
   1   5  -9 8977.71 130.542   4
   1   5  -8 10650.6 137.502   4
  -1  -5  -8 10486.4 143.584   1
  -1   5   7 8230.98 102.606   7
  -1   5   7 8630.19 107.633   3
  -1   5   6 33366.8 194.327   7
   1   5  -6 33987.3 195.872   3
   1   5  -5 20808.6 153.101   3
  -1   5   5 20309.7 142.019   7
  -1   5   4 130093. 365.603   3
   1   5  -4 129819. 376.125   3
  -1   5   3 70398.0 281.124   2
  -1   5   3 70446.2 252.135   3
  -1   5   2 21884.2 123.043   7
  -1   5   2 21677.2 156.268   2
  -1   5   1 744757. 920.157   2
   1   5  -1 760390. 761.939   7
  -1   5   1 744100. 677.963   7
   1   5  -1 749133. 977.837   2
   1   5  -1 733008. 841.003   3
  -1   5   0 18967.9 125.208   3
   1   5   0 20008.7 136.632   3
   1   5   1 752331. 979.794   2
   1   5   2 20587.4 138.931   3
   1   5   2 19810.0 163.121   2
  -1   5  -3 71713.4 234.952   3
   1   5   3 69302.7 262.151   7
   1   5   4 129660. 366.164   3
   1   5   4 127886. 373.318   7
   1   5   5 21711.1 149.438   3
   1   5   5 20208.3 151.270   7
   1   5   6 30614.7 170.341   3
   1   5   6 34342.9 209.641   7
   1   5   7 7844.00 96.6487   3
   1   5   7 8090.08 107.623   7
   1  -5  -8 10753.5 149.200   1
   1   5   8 11026.7 131.664   7
   1   5   9 9749.78 129.779   7
  -1   5  -9 9025.40 127.834   4
  -1   5 -10 11748.7 148.507   4
  -1   5 -11 6959.38 117.842   4
   1  -5 -11 7264.00 138.547   1
   1  -5 -12 3162.60 94.7223   1
  -1   5 -12 3018.98 80.3690   4
   1  -5 -13 11392.9 173.905   1
  -1   5 -13 10376.9 143.979   4
   1  -5 -14 12541.1 174.588   1
  -1   5 -14 12452.3 157.118   4
   1  -5 -15 21247.8 211.277   1
   1  -5 -16 3215.97 76.7640   1
   1  -5 -17 1823.23 48.6674   1
  -1  -6 -17 3282.66 59.5931   1
   1   6 -17 3140.27 55.4520   4
   1   6 -16 231.408 24.7311   4
  -1  -6 -16 225.270 28.6424   1
   1   6 -15 3553.84 78.2993   4
   1   6 -14 896.534 47.2574   4
  -1  -6 -14 875.753 54.7232   1
   1   6 -13 10662.4 146.836   4
  -1  -6 -13 10767.7 164.632   1
   1   6 -12 17619.3 191.269   4
  -1  -6 -12 18022.4 214.894   1
  -1  -6 -11 4165.57 106.282   1
   1   6 -11 4167.26 96.2310   4
   1   6 -10 11823.2 157.428   4
  -1   6  10 11837.6 150.204   7
  -1  -6 -10 11662.4 168.120   1
  -1   6   9 17107.6 175.326   7
   1   6  -9 17067.9 186.096   4
  -1  -6  -9 16953.2 195.980   1
  -1   6   8 9630.38 126.717   3
   1   6  -8 9374.25 138.204   4
  -1   6   8 9470.13 125.346   7
   1   6  -7 30531.3 241.533   4
  -1  -6  -7 30981.6 249.205   1
  -1   6   7 30443.2 211.946   7
  -1   6   6 8438.80 106.105   7
   1   6  -5 21024.5 171.981   3
  -1   6   5 20499.7 156.318   7
  -1   6   4 9053.64 100.763   7
   1   6  -4 9262.85 110.866   3
   1   6  -3 17834.2 147.531   3
  -1   6   3 18194.9 146.080   3
   1   6  -2 81449.0 312.384   3
  -1   6   2 84594.2 305.481   3
  -1   6   1 9060.73 100.372   3
   1   6  -1 9096.63 105.973   3
   1   6   0 65524.1 279.317   3
  -1   6   0 62058.5 252.464   3
   1   6   1 9330.27 104.790   3
   1   6   1 9712.77 105.493   7
   1   6   2 83826.6 315.491   3
  -1   6  -2 84272.1 294.918   3
  -1   6  -3 18240.9 138.916   3
   1   6   3 17732.3 147.744   7
   1   6   4 9946.94 117.285   7
   1   6   4 9017.02 107.659   3
   1   6   5 20191.0 162.119   3
   1   6   5 20764.8 170.982   7
   1   6   6 8247.40 106.859   3
   1   6   6 8343.00 113.841   7
  -1   6  -7 30871.6 236.200   4
   1   6   7 30881.4 209.300   3
   1  -6  -7 30522.2 255.744   1
   1   6   8 9204.18 129.952   7
   1  -6  -8 9149.74 145.995   1
  -1   6  -8 9019.33 129.662   4
   1   6   9 17248.6 163.870   3
   1  -6  -9 16814.1 203.045   1
  -1   6  -9 17254.4 180.268   4
   1   6   9 17388.0 183.394   7
   1  -6 -10 12393.7 179.831   1
   1   6  10 11835.5 156.094   7
  -1   6 -10 12143.5 155.938   4
  -1   6 -11 4040.02 89.4037   4
   1  -6 -11 3835.25 104.778   1
  -1   6 -12 17615.6 186.327   4
   1  -6 -13 10589.1 165.190   1
  -1   6 -13 10119.6 139.226   4
  -1   6 -14 831.179 42.7356   4
   1  -6 -14 881.311 54.4690   1
   1  -6 -15 3572.55 85.5803   1
   1  -6 -16 238.845 28.6114   1
   1  -6 -17 3111.67 54.0302   1
   1   7 -16 701.500 29.2435   4
  -1  -7 -16 772.438 34.4943   1
   1   7 -15 360.676 28.0911   4
  -1  -7 -15 365.345 33.7446   1
   1   7 -14 6222.24 100.082   4
  -1  -7 -14 6505.20 114.682   1
  -1  -7 -13 5616.10 116.690   1
   1   7 -13 5364.29 99.6373   4
   1   7 -12 3712.79 89.5030   4
  -1  -7 -12 3656.40 100.021   1
   1   7 -11 24993.3 225.974   4
  -1  -7 -11 25320.1 248.154   1
  -1  -7 -10 37639.1 303.989   1
   1   7 -10 38863.5 287.148   4
   1   7  -9 9782.56 147.689   4
  -1  -7  -9 9754.47 157.548   1
   1   7  -8 73556.0 393.995   4
  -1  -7  -8 72260.1 409.703   1
  -1   7   7 104241. 427.982   3
   1   7  -7 103705. 465.280   4
  -1  -7  -6 16998.6 189.679   1
  -1   7   6 17533.2 169.023   7
   1   7  -6 17143.7 190.572   4
  -1   7   5 109745. 409.038   3
   1   7  -5 110354. 425.644   3
   1   7  -4 125574. 493.142   4
   1   7  -4 126937. 444.694   3
  -1   7   3 67368.7 310.784   3
   1   7  -3 70525.1 329.018   3
   1   7  -2 18431.9 166.227   3
  -1   7   2 17890.7 155.675   3
   1   7  -1 20304.0 171.267   3
  -1   7   1 20125.3 161.804   3
  -1   7   0 6789.91 94.7939   3
   1   7   0 6599.75 99.3396   3
   1   7   1 21927.5 182.114   3
  -1   7  -1 19690.1 158.646   3
  -1   7  -2 18485.4 155.468   3
   1   7   2 18280.5 161.518   3
   1   7   3 69527.2 319.168   3
   1   7   3 69684.9 321.035   7
   1   7   4 127595. 455.888   7
  -1   7  -4 124232. 474.612   4
   1   7   5 111532. 420.310   3
   1  -7  -5 110279. 487.121   1
   1   7   5 110623. 435.013   7
   1   7   6 16884.7 166.925   3
   1  -7  -6 17054.5 198.655   1
   1   7   6 17222.2 178.007   7
  -1   7  -7 104121. 455.206   4
   1  -7  -7 105202. 495.439   1
   1   7   7 104442. 417.769   3
   1  -7  -8 72432.8 419.016   1
   1   7   8 72647.5 354.053   3
  -1   7  -8 72982.2 378.054   4
   1  -7  -9 10159.1 165.277   1
  -1   7  -9 9679.06 141.863   4
  -1   7 -10 37509.1 273.494   4
   1  -7 -10 38438.6 317.856   1
   1  -7 -11 26625.3 265.354   1
  -1   7 -11 24030.1 207.746   4
   1  -7 -12 3549.84 100.799   1
  -1   7 -12 3409.52 82.3531   4
  -1   7 -13 5091.88 92.6471   4
   1  -7 -13 4783.65 108.582   1
   1  -7 -15 374.802 33.4400   1
   1  -7 -16 748.943 32.6588   1
   1   8 -15 214.647 18.8800   4
  -1  -8 -15 239.698 23.4793   1
  -1  -8 -14 775.534 39.4420   1
   1   8 -14 715.194 33.0865   4
   1   8 -13 685.522 38.2468   4
  -1  -8 -13 774.120 45.8570   1
  -1  -8 -12 6502.02 120.266   1
   1   8 -12 6387.26 105.278   4
   1   8 -11 2021.67 65.5135   4
  -1  -8 -11 2074.69 75.7261   1
   1   8 -10 7040.72 123.459   4
  -1  -8 -10 6964.18 132.187   1
  -1  -8  -9 21428.0 226.741   1
   1   8  -9 21894.3 218.015   4
  -1  -8  -8 2089.86 76.6414   1
   1   8  -8 2043.95 73.0342   4
  -1  -8  -7 12365.4 172.752   1
   1   8  -7 13067.6 174.037   4
  -1   8   6 103230. 443.716   3
   1   8  -6 106979. 506.790   4
   1   8  -5 168669. 606.574   4
   1  -8   5 169669. 525.443   9
   1   8  -4 102577. 468.117   4
  -1   8   4 103530. 429.439   3
  -1   8   3 30515.8 227.253   3
   1   8  -3 30449.9 236.046   3
   1   8  -2 9889.24 148.029   4
  -1   8   2 9518.55 129.288   3
   1   8  -1 2120.58 63.9039   3
  -1   8   1 4179.69 83.4335   3
  -1   8   0 7334.99 110.382   3
   1   8   0 7133.47 113.098   3
   1   8   1 1844.51 60.8424   3
  -1   8  -1 1840.17 58.1427   3
   1   8   2 10091.7 135.785   3
  -1   8  -2 9579.10 142.689   4
   1   8   3 32521.9 246.320   3
  -1   8  -3 31433.4 256.585   4
   1  -8  -4 97289.4 472.972   1
  -1   8  -4 102993. 455.171   4
   1   8   5 167854. 561.705   3
   1  -8  -5 168856. 630.002   1
   1   8   6 100513. 444.780   3
   1   8   6 100081. 459.384   7
   1  -8  -6 100013. 500.530   1
   1   8   7 13382.4 178.845   7
  -1   8  -7 12981.2 167.812   4
  -1   8  -8 2140.70 71.4198   4
   1  -8  -8 2049.32 80.2529   1
  -1   8  -9 21430.0 205.053   4
   1  -8  -9 22118.7 239.707   1
  -1   8 -10 7184.33 118.295   4
   1  -8 -10 7182.35 138.713   1
   1  -8 -11 2191.52 79.2104   1
  -1   8 -11 2131.46 64.0746   4
  -1   8 -12 5755.61 94.6987   4
   1  -8 -12 6766.29 126.057   1
   1  -8 -13 770.962 46.1882   1
   1  -8 -14 874.511 42.3389   1
   1   9 -14 1382.76 34.9861   4
  -1  -9 -14 1528.77 39.8253   1
   1   9 -13 715.543 31.4946   4
  -1  -9 -13 803.869 37.6439   1
  -1  -9 -12 166.308 27.9846   1
   1   9 -12 181.745 24.6395   4
   1   9 -11 188.833 25.5611   4
  -1  -9 -11 225.996 33.7880   1
   1   9 -10 730.952 43.1384   4
  -1  -9 -10 755.713 47.4447   1
  -1  -9  -9 4166.39 98.9991   1
   1   9  -9 4480.76 96.3234   4
   1   9  -8 1640.39 65.0242   4
  -1  -9  -8 1643.60 65.5558   1
   1   9  -7 3422.25 92.0734   4
   1   9  -6 17715.6 201.542   4
   1   9  -5 2908.26 88.2127   4
   1   9  -4 38009.3 301.571   4
   1   9  -3 11333.4 165.803   4
  -1   9   3 10634.3 148.078   3
  -1   9   2 13034.2 163.053   3
   1   9  -2 13388.2 182.578   4
   1   9  -2 13610.6 175.753   3
  -1   9   1 955.860 49.0732   3
   1   9  -1 1025.12 56.6464   4
   1   9  -1 1074.49 53.3262   3
  -1   9   0 198.914 29.1928   3
   1   9   0 215.193 30.8673   3
  -1   9  -1 930.315 52.2659   4
   1   9   1 991.098 50.9942   3
  -1   9  -2 12935.9 171.767   4
   1   9   2 13493.2 174.110   3
  -1   9  -3 10493.6 154.066   4
   1   9   3 11380.4 159.150   3
  -1   9  -4 36646.4 288.128   4
   1  -9  -5 2915.23 88.2036   1
  -1   9  -5 3003.08 85.7387   4
   1  -9  -6 17873.5 210.705   1
  -1   9  -6 17155.4 190.855   4
  -1   9  -7 3237.03 84.9937   4
   1  -9  -7 3521.94 97.1748   1
   1  -9  -8 1817.39 73.4139   1
  -1   9  -8 1712.55 62.5031   4
   1  -9  -9 4493.45 108.125   1
  -1   9  -9 4354.64 90.5574   4
  -1   9 -10 651.200 37.7899   4
   1  -9 -10 653.587 48.6733   1
   1  -9 -11 337.527 38.7140   1
  -1   9 -11 236.649 25.0634   4
   1  -9 -12 173.127 29.4138   1
   1  -9 -13 794.454 39.0481   1
   1  -9 -14 1595.47 41.8570   1
   1  10 -12 1545.35 39.3287   4
   1  10 -11 2954.81 59.4712   4
   1  10 -10 904.323 38.5437   4
   1  10  -9 58.6016 23.8156   4
   1  10  -8 3440.23 82.9955   4
   1  10  -7 1497.59 59.9612   4
   1  10  -6 2124.12 72.2386   4
   1  10  -5 1557.76 66.1057   4
   1  10  -4 2386.10 78.4648   4
   1  10  -3 3653.42 96.8605   4
   1  10  -2 6113.81 124.099   4
   1  10  -1 1650.25 70.8824   4
  -1  10   0 645.029 47.6900   4
   1  10   0 721.908 50.2961   4
  -1  10  -1 1590.88 67.1026   4
  -1  10  -2 5902.19 116.900   4
  -1  10  -3 3710.41 93.9408   4
  -1  10  -4 2336.82 73.2097   4
  -1  10  -5 1526.28 60.2653   4
  -1  10  -6 1965.44 66.4741   4
  -1  10  -7 1524.52 57.3598   4
   1 -10  -7 1523.66 62.1868   1
   1 -10  -8 3406.32 86.2634   1
  -1  10  -8 3319.77 74.5857   4
   1 -10  -9 68.1861 28.9110   1
  -1  10  -9 73.1387 21.9068   4
   1 -10 -10 924.151 44.9314   1
   1 -10 -11 3219.45 68.8105   1
   1 -10 -12 1637.33 44.7604   1
   1  11 -10 830.065 29.7818   4
   1  11  -9 1410.96 40.9451   4
   1  11  -8 1603.45 48.7450   4
   1  11  -7 1342.51 48.5112   4
   1  11  -6 6236.15 102.739   4
   1  11  -5 787.175 46.1299   4
   1  11  -4 446.875 40.9457   4
   1  11  -3 495.666 40.7157   4
  -1  11   2 543.794 42.1868   4
   1  11  -2 569.164 44.6983   4
   1  11  -1 701.510 46.6673   4
  -1  11   1 779.190 48.2589   4
  -1  11   0 131.135 29.0585   4
   1  11   0 78.4750 32.9627   4
  -1  11  -1 686.793 44.0166   4
   1  11   1 778.127 50.6943   4
  -1  11  -2 498.875 39.5833   4
   1  11   2 579.809 45.8494   4
   1  11   3 515.471 42.7926   4
  -1  11  -3 486.351 38.4102   4
  -1  11  -4 412.411 34.6173   4
  -1  11  -5 752.160 41.6491   4
  -1  11  -6 5875.14 93.4682   4
  -1  11  -7 1223.39 43.0468   4
  -1  11  -8 1524.69 42.5940   4
  -1  12   8 2708.16 46.8192   4
  -1  12   7 1059.90 34.4300   4
   1  12  -7 1100.33 34.4229   4
   1  12  -6 1170.46 37.8061   4
  -1  12   6 1182.23 39.3236   4
   1  12  -5 682.418 34.0265   4
  -1  12   5 680.083 33.8936   4
   1  12  -4 676.120 36.7076   4
  -1  12   4 601.696 34.8544   4
   1  12  -3 1767.57 53.6421   4
  -1  12   3 1727.24 52.9407   4
   1  12  -2 332.852 32.0490   4
  -1  12   2 308.062 28.5271   4
   1  12  -1 90.1985 23.5798   4
  -1  12   1 79.8343 22.8103   4
  -1  12   0 111.249 22.8312   4
   1  12   0 146.954 27.0109   4
   1  12   1 88.1730 26.2162   4
  -1  12  -1 79.6425 22.2023   4
   1  12   2 285.913 29.8523   4
  -1  12  -2 276.815 27.9406   4
  -1  12  -3 1741.80 50.2074   4
   1  12   3 1832.17 56.8920   4
   1  12   4 655.042 38.0461   4
  -1  12  -4 577.789 30.9177   4
   1  12   5 683.602 36.5434   4
  -1  12  -5 701.564 30.6912   4
   1  12   8 2646.64 48.3083   4
   1  13  -3 2344.73 42.6796   4
   1  13  -2 3061.44 51.7673   4
  -1  13   1 157.072 16.6194   4
   1  13  -1 166.004 18.1759   4
   1  13   0 37.8022 14.5701   4
  -1  13   0 27.7234 11.8485   4
   1  13   1 181.244 20.0017   4
   1  13   2 3133.44 53.7003   4
   1  13   3 2429.89 46.0593   4
   2   0  -1 434944. 391.834   3
   2   0  -2 922899. 620.566   3
   2   0  -4 125250. 266.667   3
   2   0   4 123092. 226.783   7
   2   0   5 2785.90 15.3441   3
   2   0  -5 2655.21 40.7463   3
   2   0   6 64071.8 195.168   7
   2   0  -6 65885.9 219.762   3
   2   0  -7 1362.87 35.3291   3
   2   0   7 753.794 23.7055   7
  -2   0   8 49545.8 212.537   3
   2   0   8 48451.2 191.594   7
  -2   0   9 19692.8 139.056   3
   2   0   9 20893.9 135.488   7
  -2   0  10 14032.6 127.421   3
   2   0  11 21805.0 202.140   1
  -2   0  11 21223.5 160.992   3
   2   0  12 13397.7 169.996   1
   2   0 -13 17135.9 209.860   4
   2   0  13 18041.3 198.782   1
   2   0 -14 1482.99 70.4345   4
  -2   0 -14 775.649 49.2840   1
  -2   0 -15 44298.0 291.969   1
   2   0 -15 44103.4 344.496   4
  -2   0 -16 31097.6 228.977   1
   2   0 -16 30273.8 272.403   4
   2   0 -17 6781.70 123.234   4
   2   0 -18 5099.26 93.6914   4
   2   0  19 2248.58 50.0035   6
   2  -1  19 9256.83 91.4412   6
   2   1 -18 4302.74 84.9160   4
  -2  -1 -17 573.103 35.9310   1
   2   1 -17 603.830 44.0132   4
  -2  -1 -16 647.232 43.2540   1
   2   1 -16 589.228 49.5653   4
   2   1 -15 1400.45 69.0896   4
  -2  -1 -15 1425.70 61.7658   1
   2   1 -14 20520.9 231.602   4
  -2  -1 -14 20947.3 216.799   1
   2   1 -13 52756.2 361.341   4
  -2   1  13 56179.9 302.383   7
   2   1 -12 170123. 622.746   4
  -2   1  11 57195.4 274.251   3
  -2   1  10 8351.10 100.096   3
  -2   1   9 48339.2 226.668   3
   2   1  -9 51758.2 229.600   3
  -2   1   8 16904.3 125.810   3
   2   1  -8 16295.2 123.586   3
   2   1  -7 226144. 442.720   3
  -2   1   7 228942. 436.446   3
   2  -1   6 63729.3 169.528   7
   2   1  -6 64482.0 223.014   3
   2  -1   5 295924. 324.360   7
   2   1  -5 296947. 447.050   3
   2  -1   4 37914.8 106.444   7
   2   1  -4 39887.4 158.304   3
   2   1  -3 304252. 414.505   3
  -2  -1  -3 306166. 430.919   2
   2   1  -2 224466. 329.686   7
   2  -1   2 224271. 230.156   7
   2   1   0 109211. 198.500   2
  -2  -1   0 105433. 202.936   2
   2  -1   0 111279. 170.495   7
   2   1   0 106864. 220.255   7
   2   1   0 112351. 200.049   3
  -2   1   0 109434. 156.738   3
   2  -1  -1 659192. 463.768   3
   2   1   2 225991. 248.458   3
   2   1   2 215645. 319.027   7
   2   1   4 38362.7 141.805   7
   2   1   4 38475.8 103.204   3
   2  -1  -5 296119. 278.664   2
   2   1   5 297021. 418.266   7
   2  -1  -6 65010.5 161.161   2
   2   1   6 65507.7 215.721   7
   2   1   7 224764. 423.685   7
   2   1   8 15802.3 119.866   7
   2   1   9 47971.3 223.667   7
  -2  -1  10 8195.29 97.8431   3
   2   1  10 7855.70 94.4052   7
  -2  -1  11 55712.7 255.965   3
   2   1  11 56613.7 275.112   7
   2   1  12 178496. 600.029   1
   2  -1 -13 53188.1 382.656   4
   2   1  13 54761.8 345.364   1
   2  -1 -14 21418.8 245.272   4
   2  -1 -15 1355.06 69.5224   4
   2  -1 -16 678.180 54.2805   4
   2  -1 -17 591.296 45.3017   4
   2   1  19 10043.3 100.823   6
   2   2 -19 334.148 22.5319   4
   2   2 -18 592.145 35.9133   4
  -2  -2 -18 558.485 28.4795   1
  -2  -2 -17 3161.81 71.9564   1
   2   2 -17 3109.20 81.8255   4
   2   2 -16 8395.57 142.124   4
  -2  -2 -16 8705.83 131.738   1
  -2  -2 -15 8644.42 139.980   1
   2   2 -15 8608.23 146.959   4
   2   2 -14 9916.16 156.940   4
  -2  -2 -14 9462.72 150.850   1
  -2  -2 -13 24334.8 238.093   1
  -2   2  13 24737.7 204.348   7
   2   2 -13 24078.7 240.612   4
   2   2 -12 41081.6 298.999   4
  -2   2  12 41395.7 248.241   3
   2   2 -11 8638.49 130.456   4
  -2   2  11 8981.56 111.855   3
  -2   2  10 50400.4 251.065   3
  -2   2   9 58692.1 262.453   3
   2   2  -9 58296.6 250.972   3
   2   2  -8 485944. 707.158   3
  -2   2   8 494106. 714.516   3
   2   2  -7 40486.0 199.868   3
  -2   2   7 43515.3 201.897   3
  -2   2   6 591728. 687.727   3
   2   2  -5 107207. 289.758   3
   2   2  -4 297412. 442.331   7
   2   2  -4 319691. 466.124   3
  -2  -2  -3-0.66478 3.74045   2
   2   2  -3 17067.4 99.1572   7
  -2   2   3-1.59040 4.32839   3
   2   2  -3 16062.4 102.671   3
  -2   2   3 17364.2 59.9758   2
  -2  -2  -2 47817.2 183.080   2
  -2   2   2 49755.1 150.824   3
  -2   2   2 48408.5 111.769   2
   2   2  -2 50105.2 169.374   7
  -2  -2  -1 117932. 273.632   2
   2   2  -1 117779. 248.345   3
   2   2  -1 118419. 255.131   7
   2   2   0 70201.0 198.881   2
  -2   2   0 69749.6 148.873   3
   2   2   0 70545.8 195.992   7
   2   2   1 119128. 227.534   3
   2   2   1 118745. 257.006   7
  -2   2  -2 49425.8 98.4799   3
   2   2   2 49933.4 145.272   3
   2   2   3 16926.1 85.9486   3
   2   2   4 313550. 365.183   3
   2   2   5 108584. 287.503   7
   2   2   5 109627. 230.921   3
   2   2   6 589603. 693.555   7
   2   2   6 566146. 531.237   3
   2   2   7 42232.6 201.178   7
   2   2   7 51301.5 154.668   3
   2   2   8 492412. 719.063   7
   2   2   9 56881.0 258.780   7
   2   2  10 51400.1 263.792   7
   2   2  11 8290.16 111.282   7
   2  -2 -11 8455.05 131.168   1
   2  -2 -12 41149.5 295.727   1
   2   2  12 41862.5 267.021   7
   2   2  12 41899.6 297.628   1
   2  -2 -14 9596.68 172.153   4
   2  -2 -15 8982.58 161.436   4
   2  -2 -16 8863.47 154.270   4
   2   2  19 310.122 21.3079   6
  -2  -3 -18 2598.57 53.3641   1
   2   3 -18 2683.77 60.6441   4
   2   3 -17 9754.88 132.888   4
  -2  -3 -17 9943.07 122.565   1
  -2  -3 -16 3200.06 82.5403   1
   2   3 -16 3149.07 85.7787   4
  -2  -3 -15 4958.39 109.025   1
   2   3 -15 4733.53 107.554   4
   2   3 -14 8817.11 146.628   4
  -2  -3 -14 8741.80 148.246   1
  -2  -3 -13 9138.74 151.200   1
   2   3 -13 8976.86 144.602   4
   2   3 -12 3705.53 91.9500   4
  -2   3  12 3654.45 80.5571   7
  -2  -3 -12 3544.29 92.4167   1
   2   3 -11 6851.74 118.915   4
  -2   3  11 6503.16 101.471   3
   2   3 -10 12158.8 148.072   4
  -2   3  10 13692.8 137.737   3
  -2   3   9 3702.39 70.0886   3
  -2   3   8 145585. 422.352   3
   2   3  -8 139202. 393.446   3
  -2   3   7 149647. 401.702   3
   2   3  -7 153977. 407.277   3
   2   3  -6 69508.9 271.178   3
  -2   3   5 3503.77 55.7766   3
   2   3  -5 3078.34 54.9689   3
   2   3  -4 42361.6 187.142   3
  -2   3   4 41738.1 175.573   3
   2   3  -4 42055.3 172.702   7
  -2   3   3 21517.6 118.690   3
   2   3  -3 21594.9 129.499   3
   2   3  -3 21810.2 123.304   7
   2   3  -2-1.76208 5.10692   3
   2   3  -2 21049.0 129.809   2
  -2   3   2 22165.6 105.369   2
  -2   3   2 22248.4 114.081   3
   2   3  -2 21354.7 121.301   7
  -2  -3  -2-1.04766 4.44783   2
   2   3  -1 390261. 560.445   2
  -2   3   1 384624. 443.538   3
   2   3   0 43962.4 172.797   7
  -2   3   0 45137.1 143.113   3
   2   3   1 381620. 508.241   7
   2   3   1 376642. 484.503   3
   2   3   2 22058.4 134.322   2
   2   3   2 22286.9 114.048   3
   2   3   3 21641.2 139.129   2
   2   3   3 21029.8 111.012   3
   2   3   4 40244.6 153.219   3
   2   3   4 43594.5 186.791   7
   2   3   5 3637.66 49.6480   3
   2   3   6 70045.1 222.196   3
   2   3   7 152934. 420.844   7
   2   3   7 148019. 328.200   3
   2   3   8 140813. 336.687   3
   2   3   8 144083. 425.426   7
   2   3   9 3241.23 69.8583   7
   2   3  10 12401.0 154.804   1
   2   3  10 12473.8 137.976   7
   2  -3 -10 13619.7 182.183   4
   2  -3 -10 13640.4 166.963   1
   2  -3 -11 6092.05 118.022   1
   2  -3 -11 5802.33 127.218   4
   2  -3 -12 3678.72 94.7123   1
   2   3  12 3640.59 83.5024   7
   2  -3 -13 9395.17 150.105   1
   2  -3 -14 8181.24 135.460   1
   2  -3 -14 7745.97 154.513   4
   2  -3 -15 4617.96 98.6415   1
   2   3  18 2561.40 58.9189   6
  -2  -4 -18 1754.21 41.8981   1
   2   4 -18 1717.83 44.9212   4
  -2  -4 -17 5950.66 92.6254   1
   2   4 -17 5870.78 95.1442   4
  -2  -4 -16 1593.87 60.8501   1
   2   4 -16 1458.70 58.4512   4
  -2  -4 -15 544.980 45.5115   1
   2   4 -15 360.385 39.9043   4
   2   4 -14 13732.0 174.980   4
  -2  -4 -14 13285.0 181.707   1
   2   4 -13 17401.7 197.957   4
   2   4 -12 33202.4 267.857   4
  -2   4  12 33400.8 238.599   3
   2   4 -11 5948.36 112.379   4
  -2   4  11 6227.46 103.366   3
  -2  -4 -11 6193.59 120.963   1
  -2   4  11 6113.75 104.466   7
  -2  -4 -10 2454.60 73.5046   1
  -2   4  10 2615.77 65.0484   7
   2   4 -10 2450.77 70.5775   4
  -2  -4  -9 236.729 29.0106   1
  -2   4   9 216.062 27.0680   3
   2   4  -8 6259.49 91.2619   3
  -2   4   8 6703.45 96.2605   3
  -2   4   7 9034.85 106.889   3
   2   4  -7 9030.56 105.655   3
   2   4  -6 122511. 368.047   3
   2   4  -5 7639.06 92.4398   3
  -2   4   5 7568.27 88.8655   3
   2   4  -4 8023.20 80.9584   7
   2   4  -4 8037.25 92.0904   3
   2   4  -3 1527.65 40.0261   3
   2   4  -3 1452.23 35.4452   7
  -2   4   3 1466.22 40.1046   3
   2   4  -2 71033.6 237.605   7
  -2   4   2 76663.8 243.747   2
   2   4  -2 71689.2 277.839   2
   2   4  -2 74850.6 257.871   3
  -2   4   2 76823.0 236.607   3
   2   4  -1 318704. 589.063   2
  -2   4   1 321402. 460.120   3
   2   4  -1 320107. 514.572   7
   2   4  -1 323005. 517.824   3
   2   4   0 9359.16 88.4362   7
   2   4   0 9320.75 89.1028   3
   2   4   1 314868. 530.018   7
  -2   4  -1 314356. 423.715   3
   2   4   2 72192.2 283.919   2
   2   4   2 72700.2 239.161   3
  -2   4  -2 73139.0 194.544   3
   2   4   3 1568.25 37.6574   3
   2   4   3 1501.71 40.1608   7
   2   4   4 8137.62 92.3152   7
   2   4   4 8160.76 82.1245   3
   2   4   5 7687.96 92.9984   7
   2   4   5 7505.89 80.9265   3
   2   4   6 128278. 393.438   7
   2   4   6 125225. 332.615   3
   2   4   7 8910.01 92.8655   3
   2   4   8 5108.44 90.3450   7
   2   4   8 6108.52 78.8743   3
   2  -4  -9 169.824 29.1977   4
   2  -4  -9 211.134 29.8091   1
   2  -4 -10 2567.58 78.7191   1
   2  -4 -10 2572.19 85.7349   4
   2   4  10 2463.87 68.0650   7
   2   4  11 5765.04 104.503   7
   2  -4 -11 6097.88 123.170   1
   2  -4 -11 5764.80 131.552   4
   2  -4 -12 34450.1 293.528   1
   2   4  12 32593.2 258.790   7
   2  -4 -13 17244.2 207.543   1
   2  -4 -14 13162.7 177.715   1
   2  -4 -15 203.860 34.3391   1
   2  -4 -16 1519.01 54.0125   1
   2   4  16 1455.05 58.8213   6
   2   4  17 5614.77 91.4614   6
   2   4  18 1618.33 40.9131   6
  -2  -5 -17 3471.64 66.8943   1
   2   5 -17 3189.25 63.3895   4
  -2  -5 -16 9180.84 123.365   1
   2   5 -16 9154.38 123.097   4
   2   5 -15 9955.44 139.252   4
  -2  -5 -14 741.873 51.8623   1
   2   5 -14 743.913 47.0094   4
   2   5 -13 1888.63 70.3502   4
  -2  -5 -13 1984.99 76.1419   1
   2   5 -12 21116.4 215.701   4
  -2  -5 -12 20860.8 229.456   1
   2   5 -11 613.105 42.0687   4
  -2   5  11 714.627 41.8294   3
  -2   5  11 682.642 42.3033   7
  -2  -5 -11 753.402 50.0634   1
   2   5 -10 17123.0 189.526   4
  -2   5  10 17620.1 174.530   3
  -2   5  10 17056.4 171.809   7
   2   5  -9 954.561 47.6478   4
  -2   5   9 922.232 42.4092   7
  -2   5   9 967.859 43.1361   3
  -2  -5  -9 917.466 49.0320   1
  -2   5   8 23580.6 187.634   3
  -2   5   8 23551.0 183.112   7
   2   5  -7 11585.8 126.860   3
  -2   5   7 11809.6 122.179   7
  -2   5   6 32310.4 190.185   7
   2   5  -6 32776.0 209.475   3
  -2   5   5 18146.4 133.800   7
   2   5  -5 17398.3 149.310   3
  -2   5   4 194636. 454.412   3
  -2   5   4 192189. 407.692   7
  -2   5   3 29145.0 171.122   3
  -2   5   3 28963.4 147.419   7
   2   5  -3 26527.6 177.216   3
   2   5  -3 25242.2 152.699   7
  -2   5   2 141616. 361.163   3
   2   5  -2 134921. 440.797   2
   2   5  -2 139352. 387.326   3
   2   5  -2 135312. 361.430   7
   2   5  -1 599726. 780.865   7
   2   5  -1 600106. 794.350   3
   2   5   0 847.979 33.8039   7
  -2   5   0 746.938 28.9525   3
  -2   5  -1 605983. 677.566   3
   2   5   1 609170. 823.684   7
   2   5   2 136399. 370.117   3
  -2   5  -2 136557. 310.898   3
   2   5   3 27781.0 184.713   7
   2   5   3 27185.3 167.713   3
   2   5   4 191346. 491.341   7
   2   5   4 191904. 454.807   3
   2   5   5 19166.8 162.836   7
   2   5   5 17919.5 139.485   3
   2   5   6 32946.0 191.621   3
   2   5   6 32579.7 217.902   7
   2   5   7 11859.2 118.793   3
   2   5   7 11981.1 137.669   7
   2   5   8 23687.5 201.690   7
   2   5   8 23666.2 170.591   3
   2  -5  -9 932.422 52.5166   1
   2   5  10 16695.9 187.595   7
   2  -5 -10 16601.8 205.537   1
   2   5  11 663.415 44.4181   7
   2  -5 -11 804.487 54.4567   1
   2  -5 -12 21158.8 236.361   1
   2  -5 -13 2009.52 77.6542   1
   2   5  14 755.057 50.7901   6
   2  -5 -14 778.974 52.4708   1
   2   5  15 9070.82 133.338   6
   2  -5 -15 9794.31 139.785   1
   2   5  16 9012.43 116.425   6
   2  -5 -16 9602.99 120.791   1
   2  -5 -17 2953.90 53.6402   1
   2   6 -17 684.775 27.5544   4
   2   6 -16 6471.11 92.0947   4
  -2  -6 -16 5853.57 89.8190   1
   2   6 -15 2748.38 69.8192   4
  -2  -6 -15 2778.64 73.8516   1
   2   6 -14 152.486 30.7761   4
  -2  -6 -14 130.890 34.7148   1
  -2  -6 -13 484.688 47.3555   1
   2   6 -13 535.893 42.2326   4
   2   6 -12 6796.08 122.116   4
  -2  -6 -12 6112.26 125.792   1
   2   6 -11 8094.77 131.414   4
  -2  -6 -11 8344.03 145.461   1
  -2   6  10 29540.0 236.473   3
  -2   6  10 28853.7 234.037   7
   2   6 -10 29557.0 253.378   4
   2   6  -9 55992.6 339.226   4
  -2   6   9 56025.6 309.572   7
  -2  -6  -9 54732.6 352.110   1
  -2   6   9 54544.5 306.899   3
   2   6  -8 66121.9 365.243   4
   2  -6   8 65726.3 322.353   9
  -2   6   8 65659.4 328.796   7
  -2  -6  -7 28738.3 242.230   1
   2  -6   7 28789.6 207.122   9
  -2   6   6 31624.2 203.825   7
   2   6  -6 31830.8 223.946   3
   2   6  -5 28305.8 207.136   3
  -2   6   5 28437.8 184.791   7
   2   6  -4 19454.5 165.271   3
  -2   6   4 18498.8 151.129   3
  -2   6   3 20137.0 157.135   3
   2   6  -3 20841.8 172.267   3
   2   6  -2 123596. 402.779   3
  -2   6   2 122356. 380.201   3
   2   6  -1 61842.7 273.527   7
   2   6  -1 60667.0 279.333   3
   2   6   0 19204.6 158.113   7
   2   6   0 19455.4 161.370   3
   2   6   1 62604.7 286.058   3
  -2   6  -1 62784.2 248.736   3
   2   6   2 124532. 410.103   7
   2   6   3 20190.1 171.325   7
   2   6   3 19887.9 161.611   3
   2   6   4 20612.9 179.865   7
   2   6   4 20004.7 163.371   3
   2   6   5 28211.9 213.817   7
   2   6   5 28485.9 197.081   3
   2  -6  -6 32813.9 263.913   1
   2   6   6 32133.8 212.640   3
   2   6   7 26977.0 222.740   7
   2  -6  -7 26982.0 248.535   1
   2  -6  -8 66314.7 397.099   1
   2   6   8 65826.1 314.602   3
   2  -6  -9 56637.6 377.532   1
   2   6   9 56832.5 347.381   7
   2   6  10 29002.4 255.057   7
   2  -6 -11 7871.52 148.747   1
   2  -6 -12 5943.74 129.377   1
   2  -6 -13 476.270 47.2099   1
   2  -6 -14 119.735 34.4956   1
   2  -6 -15 2690.98 72.8320   1
   2  -6 -16 6717.33 92.4354   1
  -2  -7 -16 1488.30 41.7556   1
   2   7 -16 1324.46 37.2958   4
  -2  -7 -15 251.540 28.5788   1
   2   7 -15 265.818 25.3573   4
  -2  -7 -14 916.168 48.0688   1
   2   7 -14 861.370 42.0567   4
  -2  -7 -13 2161.31 72.5957   1
   2   7 -13 2116.28 66.1965   4
   2   7 -12 9883.59 141.898   4
  -2  -7 -12 10075.1 153.205   1
   2   7 -11 15756.9 179.558   4
  -2  -7 -11 16155.4 200.750   1
   2   7 -10 9202.22 143.776   4
  -2  -7 -10 8513.10 146.359   1
   2   7  -9 29234.4 251.784   4
  -2  -7  -9 26892.7 256.225   1
   2   7  -8 98637.8 462.232   4
  -2  -7  -8 93142.5 466.713   1
  -2   7   7 37816.6 261.926   3
  -2  -7  -7 36176.1 284.655   1
   2  -7   7 36551.8 247.949   9
   2   7  -7 37932.2 291.071   4
  -2   7   6 271038. 684.326   3
   2  -7   6 270597. 646.631   9
   2   7  -6 268959. 697.693   3
  -2   7   5 9909.29 128.585   3
   2   7  -5 10078.6 135.784   3
   2  -7   5 10367.8 128.752   9
   2  -7   4 3246.88 72.1461   9
  -2   7   4 3294.10 75.5731   3
   2   7  -4 3215.95 76.1053   3
   2   7  -3 17715.1 188.883   4
   2  -7   3 19324.5 159.074   9
  -2   7   3 18113.1 160.999   3
   2   7  -3 18950.8 181.635   3
   2   7  -2 10390.6 131.944   3
  -2   7   2 10091.8 118.733   3
   2   7  -1 1297.69 49.9567   3
  -2   7   1 954.883 39.3598   3
  -2   7   0 2545.82 58.8734   3
   2   7   0 2303.44 61.3144   3
  -2   7  -1 899.951 36.7153   3
   2   7   1 1082.72 46.7259   3
   2   7   2 10355.3 131.801   7
   2  -7  -3 19948.4 206.339   1
   2   7   3 19292.4 184.567   7
   2  -7  -4 3588.13 92.6334   1
   2   7   4 3372.88 80.5761   7
   2   7   4 3430.82 79.0027   3
   2   7   5 10330.5 142.728   7
   2  -7  -5 9660.75 151.722   1
   2   7   6 269731. 674.594   3
   2   7   6 269471. 736.360   7
   2   7   7 36093.2 280.433   7
   2   7   7 36103.2 251.723   3
   2  -7  -8 96164.3 494.982   1
   2   7   8 96565.1 411.363   3
   2   7   8 96126.9 469.878   7
   2  -7  -9 28008.7 273.356   1
   2  -7 -10 8755.42 157.863   1
   2  -7 -11 17402.8 215.418   1
   2  -7 -13 2164.13 74.3620   1
   2  -7 -14 905.684 48.7158   1
   2  -7 -15 227.783 27.6592   1
   2  -7 -16 1314.99 37.3742   1
   2   8 -15 1165.78 34.3790   4
  -2  -8 -15 1209.43 36.5961   1
   2   8 -14 1355.05 43.2340   4
  -2  -8 -14 1400.74 47.1841   1
   2   8 -13 1614.54 52.6305   4
  -2  -8 -13 1676.13 58.1722   1
   2   8 -12 3057.65 76.2345   4
  -2  -8 -12 3017.23 80.3082   1
   2   8 -11 1651.77 56.7630   4
  -2  -8 -11 1853.30 69.1863   1
   2   8 -10 26576.8 237.108   4
  -2  -8 -10 25918.4 244.349   1
  -2  -8  -9 17207.3 200.639   1
   2   8  -9 17269.3 195.356   4
   2   8  -8 21418.4 219.992   4
  -2  -8  -8 19920.7 214.165   1
   2   8  -7 15657.0 192.567   4
  -2   8   6 19343.9 195.276   3
   2  -8   6 19045.6 179.888   9
   2  -8   5 1667.31 59.5038   9
  -2   8   5 1680.52 63.4718   3
   2   8  -5 1676.57 64.8601   3
   2  -8   4 19733.9 178.787   9
   2   8  -4 20433.2 208.863   3
  -2   8   3 52734.6 300.829   3
   2   8  -3 53747.1 329.411   3
   2   8  -2 7672.51 125.212   3
  -2   8   2 8114.52 117.985   3
   2   8  -1 33060.3 275.447   4
   2   8  -1 31732.3 243.416   3
  -2   8   0 2038.11 59.7584   3
   2   8   0 2129.36 68.3000   3
   2   8   1 31721.1 240.091   3
  -2   8  -2 8055.01 127.811   4
   2   8   2 7997.52 125.030   3
   2  -8  -3 54080.1 352.028   1
   2   8   4 19399.3 197.654   3
   2  -8  -4 19516.8 218.358   1
   2   8   5 2255.41 74.4900   3
   2  -8  -5 2346.29 84.2428   1
   2   8   6 19911.8 217.470   7
   2  -8  -6 19375.9 225.057   1
   2  -8  -7 15069.6 201.597   1
   2  -8  -8 20731.9 235.420   1
   2  -8  -9 17788.2 219.259   1
   2  -8 -10 26492.4 261.401   1
   2  -8 -11 1964.03 77.1796   1
   2  -8 -12 3156.85 87.9178   1
   2  -8 -13 1625.06 60.5933   1
   2  -8 -15 1212.18 37.5615   1
   2   9 -13 1754.97 45.0070   4
  -2  -9 -13 1837.91 49.1574   1
   2   9 -12 2266.27 57.6781   4
  -2  -9 -12 2266.50 60.5749   1
   2   9 -11 1222.16 48.3542   4
  -2  -9 -11 1190.12 50.0303   1
   2   9 -10 7073.72 115.737   4
  -2  -9 -10 6891.42 115.156   1
   2   9  -9 1567.88 63.4969   4
   2   9  -8 2135.16 71.7556   4
   2   9  -7 304.460 39.3930   4
   2   9  -6 8269.83 141.013   4
   2   9  -5 36511.4 296.277   4
   2  -9   4 31956.7 221.695   9
   2   9  -4 27792.2 257.798   4
   2   9  -2 9268.88 146.951   3
  -2   9   2 9161.35 136.223   3
   2   9  -1 19345.1 212.993   3
   2   9   0 23916.4 234.975   3
   2   9   0 23631.7 242.713   4
  -2   9  -1 18518.4 201.547   4
   2   9   1 18735.1 207.844   3
  -2   9  -2 8990.91 142.614   4
  -2   9  -3 2839.35 80.2227   4
   2  -9  -4 32894.5 284.939   1
   2  -9  -5 34400.3 294.129   1
   2  -9  -6 8608.74 149.955   1
   2  -9  -7 424.954 47.0304   1
   2  -9  -8 2167.07 79.0470   1
   2  -9  -9 1586.11 68.8308   1
   2  -9 -10 7153.36 128.396   1
   2  -9 -11 1168.70 53.6691   1
   2  -9 -12 2323.44 65.0166   1
   2  -9 -13 1996.21 53.7761   1
   2  -9 -14 634.923 27.6105   1
   2  10 -12 5701.89 70.9267   4
   2  10 -11 3281.52 62.3087   4
   2  10 -10 849.125 35.8499   4
   2  10  -9 1521.85 54.8547   4
   2  10  -8 3211.72 79.8639   4
   2  10  -7 129.821 32.2838   4
   2  10  -6 4947.20 106.479   4
   2  10  -5 98.6313 31.7627   4
   2  10  -4 7001.48 129.971   4
   2  10  -3 2422.73 81.2317   4
  -2  10   0 6486.38 120.490   4
   2  10   1 11434.7 168.876   4
  -2  10  -1 11378.2 157.479   4
  -2  10  -2 3882.26 91.3582   4
  -2  10  -3 2891.63 79.3987   4
   2 -10  -5 100.751 31.6781   1
   2 -10  -6 4774.84 104.652   1
   2 -10  -7 114.722 31.8689   1
   2 -10  -8 3248.72 84.1610   1
   2 -10  -9 1462.69 56.1807   1
   2 -10 -10 995.532 44.9528   1
   2 -10 -11 3326.56 68.0132   1
   2 -10 -12 5692.43 75.4930   1
   2  11 -10 3351.38 54.2905   4
   2  11  -9 183.241 19.5801   4
   2  11  -8 22.4279 20.1438   4
   2  11  -7 1571.29 51.5459   4
   2  11  -6 333.585 33.7028   4
   2  11  -5 2043.23 64.6547   4
   2  11  -4 606.067 41.4669   4
  -2  11   3 261.980 30.1382   4
   2  11  -3 316.440 37.1705   4
  -2  11   2 1484.85 56.5941   4
  -2  11   1 112.310 27.2764   4
  -2  11   0 118.863 26.9777   4
  -2  11  -1 148.291 27.7320   4
  -2  11  -2 1461.68 54.2509   4
   2  11   2 1574.50 63.7891   4
   2  11   3 271.153 34.8031   4
   2  11   4 564.650 42.6512   4
   2 -11  -8 32.5389 19.6850   1
   2 -11  -9 153.934 21.1660   1
   2  11  10 3168.74 51.4586   4
   2  12  -7 456.805 25.1358   4
   2  12  -6 747.743 31.3462   4
  -2  12   6 709.111 29.2867   4
   2  12  -5 633.356 32.3153   4
  -2  12   5 623.916 29.8047   4
   2  12  -4 2327.86 57.6865   4
  -2  12   4 2185.27 52.2928   4
  -2  12   3 3078.57 62.3417   4
   2  12  -3 3387.11 71.1255   4
   2  12  -2 67.5808 22.8338   4
  -2  12   2 62.1674 18.8830   4
  -2  12   1 287.719 26.2609   4
  -2  12   0 662.110 32.2742   4
   2  12   2 50.1201 23.6384   4
   2  12   3 3179.64 70.0262   4
   2  12   4 2178.39 56.6646   4
   2  12   5 644.645 33.7464   4
   2  12   6 750.466 32.9114   4
   2  12   7 472.159 24.5203   4
   2  13  -2 2103.65 42.1815   4
   2  13   2 2172.93 43.4440   4
  -3   0   0 258.434 10.7166   2
   3   0   0 292.155 15.8604   7
  -3   0   1 383932. 327.198   2
   3   0  -1 389938. 474.685   7
   3   0   2 244501. 367.346   7
   3   0   2 245590. 258.732   3
   3   0   3 93295.5 130.101   3
   3   0   3 92402.6 229.165   7
   3   0  -4 0.30631 4.46625   3
   3   0   5 108746. 268.400   7
   3   0  -5 111799. 291.498   3
   3   0   6 189835. 372.676   7
   3   0  -6 188415. 410.345   3
   3   0   7 432.826 21.5098   7
   3   0  -7 411.596 24.5839   3
   3   0   8 306.962 19.5649   7
   3   0  -8 321.642 23.1228   3
  -3   0   9 9594.11 111.934   3
   3   0 -10 876.060 45.8154   4
   3   0  10 971.360 44.2260   1
   3   0 -11 124465. 530.184   4
  -3   0  11 126916. 419.095   3
   3   0  11 127404. 477.755   1
   3   0 -11 125434. 403.177   8
   3   0  12 9974.78 143.214   1
  -3   0  12 9899.65 125.183   3
   3   0 -13 3538.63 100.147   4
   3   0  13 3548.75 91.4138   1
   3   0  14 55116.4 328.948   1
   3   0 -14 56653.5 391.607   4
  -3   0 -15 91779.2 422.115   1
  -3   0 -16 19021.7 179.519   1
  -3   0 -17 4485.22 78.2531   1
   3   0  18 6943.67 98.5605   6
   3   1 -18 4055.22 78.5378   4
   3  -1  18 4391.53 75.5160   6
  -3  -1 -17 20742.5 170.681   1
  -3  -1 -16 8995.22 130.266   1
  -3  -1 -15 15302.3 179.183   1
   3   1 -14 6015.45 126.996   4
   3   1 -13 14099.6 190.132   4
   3  -1  13 14634.8 174.074   1
   3   1 -12 95494.9 473.947   4
  -3   1  12 97790.6 396.524   3
   3   1 -11 61808.7 360.371   4
  -3   1  11 61414.1 300.714   3
   3  -1  10 92260.1 373.897   1
  -3   1  10 92056.7 355.749   3
  -3   1   9 9297.52 108.507   3
   3   1  -9 9716.50 110.587   3
   3   1  -8 18640.6 146.139   3
  -3   1   8 23645.3 162.117   3
  -3   1   7 175178. 428.564   3
   3   1  -7 168558. 422.800   3
   3  -1   6 627462. 602.490   7
   3   1  -5 222960. 303.562   2
   3  -1   5 219265. 334.970   7
  -3  -1  -4 63111.4 247.485   2
   3   1  -4 63498.1 157.593   2
   3   1  -3 62153.5 150.145   2
   3   1  -3 1.79369 4.81494   3
   3  -1   3 63420.2 164.967   7
   3   1  -3-1.08440 4.23359   7
  -3  -1  -3 57822.7 211.849   2
  -3  -1  -2 535368. 590.840   2
   3  -1   2 468751. 475.735   7
   3   1  -1 291.234 20.6505   7
   3  -1   0 169404. 280.405   7
  -3  -1   0 164382. 297.164   2
   3   1   0 168533. 290.211   3
   3  -1   0 165406. 245.169   3
   3   1   2 505850. 451.583   3
   3   1   3 61221.2 156.083   3
   3   1   3 63394.2 214.972   7
   3   1   4 62213.3 148.302   3
   3   1   4 62336.2 216.752   7
   3   1   5 217160. 416.916   7
   3  -1  -5 224240. 415.817   3
   3   1   7 174831. 415.487   7
   3   1   8 19723.7 147.058   7
   3   1   9 9724.13 109.053   7
   3  -1 -10 88826.2 333.619   8
  -3  -1  10 87719.1 344.223   3
   3   1  10 89857.4 351.096   7
   3  -1 -10 90229.9 431.128   4
   3   1  10 87252.6 388.816   1
  -3  -1  11 61236.7 289.565   3
   3   1  11 60620.1 335.713   1
   3   1  12 94486.6 439.168   1
   3  -1 -12 97991.2 500.033   4
   3   1  13 13599.0 170.842   1
   3  -1 -13 14483.4 202.119   4
   3  -1 -14 6806.23 139.937   4
   3  -1 -15 14460.6 198.543   4
  -3   1 -15 14621.7 162.252   1
   3   2 -18 325.001 27.6049   4
  -3  -2 -18 318.303 22.9108   1
   3  -2  18 260.923 21.3884   6
   3   2 -17 2225.70 66.7705   4
  -3  -2 -17 2664.99 65.3114   1
  -3  -2 -16 11811.6 150.676   1
  -3  -2 -15 638.732 46.0689   1
  -3  -2 -14 10760.0 160.484   1
   3   2 -13 6917.77 133.720   4
  -3   2  12 92107.1 388.418   3
   3   2 -12 88519.6 446.836   4
   3   2 -11 38752.9 282.460   4
  -3   2  11 39091.5 244.077   3
  -3   2  10 2569.32 62.7960   3
   3   2 -10 2329.45 58.5721   3
  -3   2   9 50255.2 259.363   3
   3   2  -9 49587.1 254.082   3
   3   2  -8 71090.4 297.738   3
  -3   2   8 73837.5 294.971   3
   3   2  -7 186294. 467.455   3
  -3   2   6 41317.2 196.524   3
   3   2  -6 37750.4 201.547   3
  -3   2   5 278054. 481.729   3
   3   2  -5 275297. 510.378   3
  -3   2   4 310054. 487.287   3
   3   2  -4 309060. 520.193   3
  -3  -2  -3 12778.4 111.449   2
   3   2  -3 13815.4 97.3660   2
  -3   2   3 12090.6 89.9633   3
   3   2  -3 12999.3 100.819   7
   3  -2   3 13345.3 51.2895   7
   3   2  -2 266629. 410.784   2
  -3  -2  -2 268359. 484.556   2
  -3   2   2 263774. 205.671   2
  -3   2   2 272115. 387.050   3
   3   2  -2 269726. 449.340   7
   3   2  -1 19547.6 112.623   2
  -3  -2  -1 18912.1 124.385   2
  -3   2   1 19668.0 96.1873   3
   3   2  -1 19200.7 115.686   3
  -3   2   0 6945.81 54.2637   3
   3   2   0 6845.19 66.9022   3
   3   2   1 19819.8 118.808   2
   3   2   1 20042.6 111.056   3
  -3   2  -1 20237.1 82.6904   3
   3   2   2 267147. 390.742   3
   3   2   3 12144.3 82.8257   3
   3   2   3 13109.6 104.619   7
   3   2   4 320566. 546.049   7
   3   2   4 305069. 407.388   3
   3   2   5 278513. 515.460   7
   3   2   5 279080. 383.345   3
   3   2   6 36945.6 198.552   7
   3   2   7 182067. 459.354   7
   3   2   8 72275.3 300.072   7
   3   2   9 53041.7 273.632   7
   3   2  10 2842.99 76.8028   1
   3   2  10 3093.92 71.4339   7
   3   2  11 38039.1 251.537   7
   3   2  11 39389.2 281.769   1
   3  -2 -11 38934.3 312.443   4
  -3  -2  11 38464.6 237.219   3
   3  -2 -12 87614.1 486.936   4
   3   2  12 85677.4 418.128   1
   3   2  13 6587.23 121.438   1
   3  -2 -13 7206.51 147.236   4
   3  -2 -14 10893.4 180.241   4
   3  -2 -15 620.154 50.7950   4
   3  -2 -16 11074.4 164.518   4
   3   2  17 2472.27 71.1473   6
   3   2  18 346.902 28.0282   6
   3   3 -18 266.719 23.9408   4
  -3  -3 -18 238.378 21.2461   1
  -3  -3 -17 2773.34 65.3461   1
   3   3 -17 2791.62 70.6312   4
   3   3 -16 3638.13 89.9121   4
  -3  -3 -16 4343.80 92.9496   1
  -3  -3 -15 3330.80 89.7863   1
  -3  -3 -14 182.269 36.7200   1
  -3   3  12 16070.2 170.563   3
   3   3 -12 14714.0 183.309   4
   3   3 -11 13497.5 169.579   4
  -3   3  11 14502.4 158.490   3
   3   3 -10 26484.7 225.196   4
  -3   3  10 26732.9 202.255   3
  -3   3   9 41084.3 241.887   3
   3   3  -9 40917.6 241.872   3
  -3   3   8 16140.0 144.713   3
   3   3  -8 16393.6 150.847   3
   3   3  -7 9677.98 112.224   3
  -3   3   6 24675.4 162.772   3
   3   3  -6 22989.2 165.290   3
  -3   3   5 121642. 341.761   3
   3   3  -5 122477. 364.284   3
  -3   3   4 131518. 338.382   3
   3   3  -4 130587. 353.472   2
   3   3  -3 52844.2 224.211   2
  -3   3   3 52926.8 199.141   3
   3   3  -3 52418.8 223.709   3
   3   3  -2 112439. 322.555   2
  -3   3   2 112467. 270.995   3
   3   3  -2 112661. 323.772   7
   3   3  -1 5719.73 71.4374   2
   3   3  -1 5807.61 73.5691   7
   3   3   0 27247.9 158.334   7
   3   3   0 27099.3 147.324   3
   3   3   1 5951.35 75.5506   2
  -3   3  -1 5887.14 51.5677   3
   3   3   1 5789.59 67.6318   3
   3   3   2 110264. 328.586   2
   3   3   2 110523. 286.500   3
   3   3   3 50518.9 225.396   7
   3   3   3 51649.4 194.192   3
   3   3   4 135633. 319.434   3
   3   3   5 116970. 363.708   7
   3   3   5 123718. 304.352   3
   3   3   6 23205.2 169.165   7
   3   3   6 23558.2 132.299   3
   3   3   7 9715.68 116.391   7
   3   3   8 16906.9 160.539   7
   3  -3  -9 43105.6 315.451   4
   3   3   9 42566.2 262.583   7
   3   3  10 26770.6 227.413   1
   3   3  10 25889.2 212.164   7
   3   3  11 13509.3 166.340   1
   3   3  11 13683.5 160.494   7
   3  -3 -11 13491.1 175.233   1
   3  -3 -11 13752.2 194.403   4
   3  -3 -12 15698.4 192.749   1
   3   3  12 15689.0 178.798   7
   3  -3 -12 16039.7 218.146   4
   3  -3 -13 3498.96 93.1649   1
   3  -3 -13 3488.50 105.235   4
   3  -3 -14 205.406 39.6184   4
   3   3  16 4254.70 96.8247   6
   3   3  17 2744.93 68.8997   6
   3   3  18 258.338 23.5522   6
   3   4 -18 5039.48 69.2263   4
  -3  -4 -17 6346.00 91.9087   1
   3   4 -17 6260.20 95.4233   4
   3   4 -16 2630.47 71.3448   4
  -3  -4 -16 2598.93 70.1944   1
  -3  -4 -13 22728.4 235.991   1
  -3  -4 -12 5558.29 118.541   1
   3   4 -11 18135.1 200.088   4
  -3   4  11 18240.1 176.735   7
  -3  -4 -11 17793.5 201.889   1
  -3   4  10 17447.7 173.727   3
  -3  -4 -10 16008.6 185.771   1
   3   4  -9 6024.57 109.185   4
  -3   4   9 6056.93 99.0523   3
   3  -4   9 5910.32 92.2772   9
   3   4  -8 660.921 38.4369   4
   3   4  -8 695.610 36.7524   3
  -3   4   7 22430.1 172.379   3
   3   4  -7 25320.0 185.608   3
  -3   4   6 6794.20 92.2829   3
   3   4  -6 6604.76 94.7462   3
   3   4  -5 56098.7 275.319   2
   3   4  -5 55941.2 264.885   3
  -3   4   4 36802.7 194.481   3
   3   4  -4 34397.9 189.905   7
   3   4  -4 33499.7 208.238   2
   3   4  -4 35736.4 209.523   3
   3   4  -3 207078. 510.949   2
   3   4  -3 206896. 472.667   7
  -3   4   3 212163. 434.918   3
   3   4  -3 210196. 491.865   3
   3   4  -2 16592.1 132.958   7
   3   4  -2 16518.6 134.176   3
   3   4  -1 136602. 399.486   2
   3   4  -1 138996. 380.450   7
   3   4   0 1204.03 38.9028   2
   3   4   0 1350.81 41.3368   7
   3   4   1 140394. 411.793   2
   3   4   1 141106. 396.949   7
   3   4   2 15662.2 139.634   2
   3   4   2 16467.3 126.555   3
   3   4   3 210279. 493.759   7
   3   4   3 205428. 436.468   3
   3   4   4 35751.4 213.619   7
   3   4   4 34499.0 179.485   3
   3   4   5 58897.4 287.443   7
   3   4   5 56579.1 233.232   3
   3   4   6 6976.74 83.4076   3
   3   4   7 20857.7 177.920   7
   3   4   7 21256.0 147.908   3
   3   4   8 1730.14 53.7526   1
   3   4   8 1822.91 57.5554   7
   3   4   9 5991.47 105.110   7
   3   4   9 6086.06 106.250   1
   3  -4 -10 16931.4 217.039   4
   3  -4 -10 17150.1 202.972   1
   3   4  11 17888.0 195.304   7
   3  -4 -11 18060.3 215.560   1
   3  -4 -12 5775.96 123.523   1
   3  -4 -13 22232.5 231.602   1
   3  -4 -14 14812.0 180.348   1
   3   4  15 310.470 38.2243   6
   3  -4 -15 323.449 34.6007   1
   3   4  16 2465.97 70.5515   6
   3   4  17 6036.17 90.5073   6
  -3  -5 -17 1125.40 38.9463   1
   3   5 -17 1229.50 40.8950   4
   3   5 -16 3263.06 72.7972   4
   3   5 -15 15985.3 171.191   4
  -3  -5 -15 17034.7 178.757   1
  -3  -5 -14 1041.94 57.1516   1
  -3  -5 -13 7469.59 136.989   1
  -3  -5 -12 11257.9 168.136   1
  -3  -5 -11 17578.8 204.802   1
   3   5 -10 285.879 33.5475   4
  -3   5  10 332.249 32.0607   3
  -3   5  10 347.827 31.3279   7
  -3  -5 -10 337.874 36.5960   1
   3   5  -9 9096.83 137.380   4
   3  -5   9 8721.42 117.600   9
  -3  -5  -9 8567.36 135.903   1
  -3   5   9 8923.29 118.463   7
  -3   5   9 8889.23 125.155   3
   3   5  -8 25191.1 222.987   4
   3   5  -8 25424.6 207.393   3
   3  -5   8 25111.6 190.948   9
  -3  -5  -8 24827.3 218.088   1
  -3   5   7 711.254 38.1938   3
  -3   5   7 1088.06 40.8794   7
   3   5  -7 905.158 45.0539   4
  -3  -5  -7 641.916 38.8141   1
   3   5  -7 1050.05 44.2454   3
  -3   5   6 28768.0 203.127   3
   3   5  -6 27709.4 207.351   3
  -3   5   5 1444.96 46.9148   3
   3   5  -5 1578.24 51.6014   3
  -3   5   4 33116.4 194.529   3
   3   5  -4 32607.2 195.356   7
   3   5  -4 33028.5 215.408   3
   3   5  -3 85991.3 323.803   7
  -3   5   3 85027.0 306.420   3
   3   5  -2 52240.6 254.497   7
   3   5  -2 53365.6 266.435   3
  -3   5   1 126849. 341.283   3
   3   5  -1 124975. 394.101   7
   3   5   0 2433.30 58.6805   7
  -3   5   0 2440.88 48.7925   3
   3   5   1 127650. 410.383   7
   3   5   1 126067. 386.753   3
   3   5   2 54364.9 273.262   7
   3   5   2 52953.4 254.185   3
   3   5   3 86227.4 322.823   3
   3   5   3 85798.5 348.858   7
   3   5   4 33669.7 223.925   7
   3   5   4 34715.5 207.689   3
   3   5   5 1769.98 55.9279   7
   3   5   5 1589.92 46.1824   3
   3   5   6 27784.5 217.599   7
   3   5   6 29201.8 192.387   3
   3   5   7 758.480 34.9655   3
   3   5   7 1059.17 48.9432   7
   3  -5  -8 25126.7 243.524   1
   3   5   8 25796.7 241.163   6
   3   5   9 8847.63 137.723   7
   3   5   9 8870.69 147.802   6
   3  -5 -10 375.709 43.3326   1
   3   5  10 471.290 40.1400   7
   3   5  10 328.979 38.6241   6
   3  -5 -11 18404.7 222.362   1
   3   5  11 17602.1 213.679   6
   3   5  12 11268.4 170.522   6
   3  -5 -12 11186.6 173.210   1
   3  -5 -13 7602.19 139.598   1
   3   5  13 7366.64 136.496   6
   3  -5 -14 1080.14 55.8987   1
   3   5  14 891.790 52.7697   6
   3   5  15 15703.8 171.461   6
   3  -5 -15 15867.3 165.316   1
   3   5  16 3151.54 68.7798   6
   3  -5 -16 3170.36 63.8079   1
   3   5  17 1072.04 33.3014   6
  -3  -6 -16 1776.91 49.1798   1
   3   6 -16 1718.91 47.4681   4
   3   6 -15 4013.32 79.6716   4
  -3  -6 -15 3884.59 81.2798   1
  -3  -6 -14 1357.26 58.6420   1
   3   6 -14 1269.25 53.3716   4
  -3  -6 -13 959.916 54.6495   1
  -3  -6 -12 7721.63 137.203   1
  -3  -6 -11 20937.6 228.093   1
   3   6 -10 4616.54 104.993   4
  -3  -6 -10 5210.31 115.054   1
   3   6  -9 13645.6 175.283   4
  -3   6   9 13291.8 160.612   3
  -3   6   9 13807.5 156.653   7
   3   6  -8 80500.2 408.459   4
  -3  -6  -8 79815.7 413.211   1
  -3   6   8 80695.4 379.639   3
  -3   6   7 13491.6 140.358   7
  -3   6   7 13813.2 153.442   3
   3   6  -7 14260.4 164.164   3
   3  -6   7 13612.0 148.922   9
   3   6  -7 14217.4 173.719   4
   3  -6   6 46305.4 258.553   9
   3   6  -6 45872.9 285.366   3
   3   6  -6 46083.3 299.483   4
  -3   6   5 15942.9 153.060   3
   3   6  -5 15518.7 173.745   4
   3   6  -5 15819.5 161.490   3
  -3   6   4 62480.3 290.088   3
   3   6  -4 61244.3 313.022   3
  -3   6   3 141720. 432.264   3
   3   6  -3 129437. 444.363   3
  -3   6   2 80512.1 318.883   3
   3   6  -2 79476.0 357.382   3
   3   6  -1 4399.61 82.4489   7
  -3   6   1 4119.43 70.5886   3
   3   6   0 85951.1 360.541   7
  -3   6   0 84466.3 296.022   3
   3   6   1 4638.35 87.9016   7
   3   6   1 4473.24 81.7102   3
   3   6   2 75441.7 332.268   3
   3   6   2 75621.2 347.802   7
   3   6   3 134832. 478.392   7
   3   6   3 126708. 425.729   3
   3   6   4 62275.5 300.728   3
   3   6   4 61983.9 328.169   7
   3  -6  -5 15590.6 186.745   1
   3   6   5 15992.7 155.303   3
   3   6   5 15671.4 171.087   7
   3   6   6 43626.5 293.347   7
   3  -6  -6 45138.1 324.033   1
   3  -6  -7 13670.7 184.821   1
   3   6   7 13636.6 169.701   7
   3   6   8 80805.7 421.921   7
   3   6   9 12986.4 174.740   7
   3  -6 -10 5454.71 125.366   1
   3  -6 -11 22094.0 249.058   1
   3  -6 -12 7658.91 143.482   1
   3   6  13 885.005 48.9778   6
   3  -6 -13 1098.63 59.0674   1
   3  -6 -14 1410.70 59.7342   1
   3  -6 -15 3801.56 79.7371   1
   3  -6 -16 1524.23 41.2922   1
   3   7 -15 2299.40 53.5065   4
  -3  -7 -15 2254.24 55.4265   1
  -3  -7 -14 3131.52 73.9747   1
   3   7 -14 3146.95 69.7664   4
   3   7 -13 7136.96 111.676   4
  -3  -7 -13 7627.47 121.157   1
  -3  -7 -12 18245.1 197.422   1
  -3  -7 -11 1407.63 64.1482   1
  -3  -7 -10 24401.8 238.427   1
   3   7  -9 14306.2 179.713   4
  -3  -7  -9 14878.7 185.235   1
   3   7  -8 22384.1 223.123   4
   3  -7   8 21543.3 188.551   9
   3  -7   7 151915. 486.781   9
   3   7  -7 152511. 562.449   3
   3   7  -7 151948. 587.257   4
   3   7  -6 112675. 480.340   3
  -3   7   6 107571. 438.670   3
   3  -7   6 108522. 408.872   9
   3   7  -6 111345. 493.135   4
  -3   7   5 102439. 418.232   3
   3  -7   5 102164. 383.799   9
  -3   7   4 10267.1 128.836   3
   3   7  -4 10058.6 140.579   3
   3   7  -4 10070.2 148.231   4
  -3   7   3 39096.7 241.215   3
   3   7  -3 38400.8 268.066   3
   3  -7   3 39444.1 232.094   9
   3   7  -3 38508.1 279.692   4
  -3   7   2 14489.3 143.986   3
   3   7  -2 14476.0 163.091   3
   3   7  -2 14632.9 176.054   4
   3  -7   1 3886.81 74.8582   9
   3   7  -1 3767.19 88.7363   4
   3   7   0 11126.7 138.963   7
   3   7   0 11314.1 140.107   3
   3  -7   0 11261.8 150.842   1
   3   7   1 3878.88 85.1318   7
   3  -7  -1 3562.74 89.4112   1
   3   7   2 14173.4 157.419   3
   3   7   2 14222.6 159.811   7
   3  -7  -2 14539.6 180.757   1
   3   7   3 39096.5 277.082   7
   3  -7  -3 38861.1 295.023   1
   3   7   3 39411.3 264.373   3
   3   7   4 10630.3 150.017   7
   3   7   4 10781.0 141.096   3
   3   7   5 102268. 469.622   7
   3   7   5 102498. 423.238   3
   3   7   6 108445. 440.343   3
   3  -7  -6 109142. 527.369   1
   3   7   6 109392. 493.521   7
   3   7   7 154933. 611.870   7
   3   7   7 153970. 527.166   3
   3  -7  -8 22011.3 246.408   1
   3  -7  -9 16354.0 213.315   1
   3  -7 -12 18373.9 210.937   1
   3  -7 -13 8117.81 130.567   1
   3  -7 -14 3080.15 74.7838   1
   3  -7 -15 2279.31 54.8724   1
   3   8 -14 531.236 30.1544   4
  -3  -8 -14 541.285 30.8817   1
  -3  -8 -13 2667.41 65.0295   1
   3   8 -13 2602.03 61.9696   4
   3   8 -12 5520.06 96.5282   4
  -3  -8 -12 6150.24 103.677   1
  -3  -8 -11 12606.7 157.302   1
  -3  -8 -10 2308.98 74.3481   1
   3   8  -8 30530.0 262.479   4
   3   8  -7 20216.0 216.639   4
   3  -8   7 19125.7 178.475   9
   3  -8   6 16232.7 159.941   9
   3   8  -6 16938.5 200.839   4
   3   8  -5 9152.42 144.736   3
   3   8  -5 9078.94 149.429   4
   3  -8   4 22771.4 185.942   9
  -3   8   4 23136.5 206.984   3
   3   8  -4 22771.0 224.760   3
   3   8  -3 34021.6 277.406   4
   3   8  -3 34093.3 273.059   3
   3  -8   2 14757.9 146.710   9
   3   8  -2 15057.9 181.243   3
  -3   8   2 14635.3 154.605   3
   3   8  -2 15202.3 189.027   4
   3   8  -1 10899.9 158.860   4
   3   8  -1 11018.9 157.279   3
   3   8   0 870.721 48.5836   3
   3  -8  -1 10520.7 154.686   1
   3   8   2 14807.7 177.988   3
   3  -8  -2 15090.8 190.085   1
   3   8   3 33201.7 265.308   3
   3  -8  -3 32521.4 282.441   1
   3   8   4 22724.1 218.467   3
   3  -8  -4 22722.6 237.133   1
   3   8   5 8302.70 130.293   3
   3  -8  -5 8428.03 150.092   1
   3  -8  -6 17528.5 218.326   1
   3  -8  -7 20102.1 234.316   1
   3  -8  -8 33712.0 298.926   1
   3  -8  -9 14728.9 198.280   1
   3  -8 -10 1994.00 79.1576   1
   3  -8 -11 13057.2 175.602   1
   3  -8 -13 2177.60 63.7203   1
   3  -8 -14 559.876 32.9124   1
   3   9 -13 4642.86 67.1325   4
   3   9 -12 2351.99 55.4244   4
   3   9  -7 4233.20 99.0021   4
   3  -9   6 93.8958 28.3306   9
   3   9  -6 147.467 33.5061   4
   3   9  -5 17880.4 206.596   4
   3  -9   5 16862.4 160.925   9
   3   9  -4 10578.7 162.123   4
   3  -9   4 10146.1 126.909   9
   3  -9   3 5940.45 97.6898   9
   3   9  -3 6298.68 127.082   4
   3   9  -2 20171.8 221.434   4
   3   9  -1 53217.8 363.021   4
   3   9   0 28086.8 263.333   4
   3   9   1 53440.6 359.535   4
   3  -9  -2 19832.1 216.095   1
   3  -9  -3 6225.91 126.364   1
   3  -9  -4 10278.8 162.739   1
   3  -9  -5 17581.6 211.835   1
   3  -9  -6 116.706 37.5285   1
   3  -9  -7 4452.37 109.381   1
   3  -9  -8 357.507 43.8759   1
   3  -9  -9 1914.90 72.4075   1
   3  -9 -10 1021.54 55.1741   1
   3  -9 -11 1470.01 57.1225   1
   3  -9 -12 2486.68 63.4092   1
   3  -9 -13 4581.14 71.7768   1
   3  10 -11 1201.71 37.4609   4
   3  10  -6 5559.79 107.339   4
   3  10  -5 438.792 41.8105   4
   3  10  -4 676.959 48.7340   4
   3  10  -3 5250.30 112.561   4
   3  10  -2 2479.61 81.8159   4
   3  10  -1 2567.92 81.9171   4
   3  10   0 6045.44 124.249   4
   3  10   1 2726.33 85.9386   4
   3  10   2 2195.48 76.7939   4
   3  10   3 5315.27 111.910   4
   3 -10  -4 1085.98 55.3382   1
   3 -10  -5 376.700 39.5771   1
   3 -10  -6 5661.13 111.248   1
   3 -10  -7 253.720 36.9849   1
   3 -10  -8 882.968 47.2673   1
   3 -10  -9 1597.02 56.8060   1
   3 -10 -10 1296.01 47.0515   1
   3 -10 -11 1267.63 41.6211   1
   3  11  -5 1930.33 59.9095   4
   3  11  -4 638.613 40.4396   4
   3  11  -3 453.049 38.3016   4
   3  11  -2 891.316 48.0150   4
   3  11  -1 2929.08 80.1495   4
   3  11   0 518.130 40.5982   4
   3  11   1 3068.96 79.2433   4
   3  11   2 879.682 48.0458   4
   3  11   3 475.394 37.1673   4
   3  11   4 653.911 42.1028   4
   3  11   5 2035.25 61.1018   4
   3 -11  -6 1446.78 48.1113   1
   3  11   6 1454.32 49.7006   4
   3 -11  -7 162.108 24.0568   1
   3  11   7 185.726 24.1150   4
   3  11   8 2381.74 51.2312   4
   3 -11  -8 2344.31 53.7610   1
   3 -11  -9 1645.63 41.5059   1
   3  12  -6 544.119 26.4001   4
   3  12  -5 49.7322 17.0348   4
   3  12  -4 413.744 26.5798   4
   3  12  -3 264.266 26.0939   4
   3  12  -2 325.218 28.7500   4
   3  12  -1 136.956 23.4043   4
   3  12   0 610.541 35.5662   4
   3  12   1 135.002 23.1264   4
   3  12   2 322.258 27.7830   4
   3  12   3 268.367 25.5635   4
   3  12   4 425.725 27.1987   4
   3  12   5 51.8022 16.2134   4
  -4   0   0 117384. 250.352   2
   4   0   0 119830. 304.831   7
  -4   0  -1 10576.8 86.4286   2
   4   0  -1 10342.4 92.1357   7
   4   0   1 10547.0 71.6005   3
   4   0  -1 10309.8 83.0322   3
   4   0   2 9402.46 84.2687   7
   4   0  -2 9573.45 84.2982   3
   4   0  -2 10048.8 90.8087   7
   4   0   2 9970.06 64.6332   3
  -4   0  -3 81730.0 287.213   2
   4   0  -3 80657.1 263.429   3
   4   0   4 644683. 725.982   7
   4   0   5 60082.4 224.965   7
   4   0  -5 60397.0 236.132   3
   4   0   6 63772.0 242.311   7
   4   0  -6 66530.6 267.550   3
   4   0   7 3205.26 59.0056   7
   4   0  -7 2942.28 60.5187   3
   4   0  -8 26987.5 183.246   3
   4   0   9 5285.36 89.6760   1
  -4   0   9 5340.93 90.2117   3
   4   0 -10 10727.9 114.565   8
  -4   0  10 10608.5 128.335   3
   4   0  11 5772.50 104.414   1
  -4   0  11 6311.15 102.802   3
   4   0 -11 6098.22 120.321   4
   4   0 -11 5939.35 91.9286   8
  -4   0  12 6856.57 111.850   3
   4   0 -12 6677.63 98.6624   8
   4   0 -12 6610.81 130.374   4
   4   0 -13 1292.02 63.8997   4
   4   0  13 1560.37 61.9810   1
   4   0 -14 11477.6 176.648   4
   4   0  14 11145.9 148.230   1
   4   0 -15 21951.0 231.090   4
   4   0 -16 233.368 36.2616   4
  -4   0 -16 109.785 27.6665   1
   4   0  17 22536.8 187.857   6
   4   0 -17 22878.6 199.066   4
   4   0  18 13784.0 121.893   6
   4   1 -18 4525.08 74.3838   4
   4   1 -17 161.174 27.4770   4
  -4  -1 -17 174.379 25.9879   1
   4  -1  17 139.808 25.1287   6
   4   1 -16 5684.82 110.015   4
  -4  -1 -16 5902.88 101.897   1
   4   1 -15 10649.1 160.548   4
  -4  -1 -15 10943.6 149.574   1
   4  -1  14 1165.64 55.1972   1
   4   1 -14 1128.16 59.5835   4
   4  -1  13 8454.86 130.006   1
   4   1 -13 8615.69 149.708   4
  -4   1  12 9640.19 134.690   3
   4  -1  12 8867.81 131.834   1
   4   1 -12 9207.69 113.974   8
   4   1 -12 10096.7 158.581   4
  -4   1  11 57675.2 317.649   3
   4  -1  11 56971.0 317.098   1
  -4   1  10 48860.8 272.529   3
   4  -1  10 48452.9 277.486   1
   4   1 -10 48253.0 310.475   4
   4  -1   9 43583.0 252.113   1
  -4   1   9 42927.0 254.019   3
  -4   1   8 23654.4 177.926   3
   4   1  -8 29353.2 195.601   3
  -4   1   7 28087.3 186.384   3
   4   1  -7 34230.0 198.991   3
  -4   1   6 34173.2 192.941   3
   4   1  -6 35408.4 205.010   3
   4   1  -5 467700. 713.150   3
   4  -1   4 117422. 269.359   7
   4   1  -3 214241. 445.135   7
   4   1  -3 201323. 426.409   3
  -4  -1  -2 380456. 609.645   2
   4  -1   2 373022. 481.729   7
  -4  -1  -1 319947. 512.402   2
   4  -1   1 318511. 446.212   7
   4   1  -1 319451. 490.197   3
   4   1   0 96449.6 293.806   7
   4  -1   0 95687.7 223.565   3
   4   1   1 317319. 543.560   7
   4   1   1 318382. 447.013   3
   4  -1  -1 316463. 440.533   3
   4   1   2 372749. 585.991   7
   4  -1  -2 372845. 508.798   3
   4   1   3 198805. 419.559   7
   4   1   3 205672. 313.512   3
   4   1   4 121379. 336.154   7
   4  -1  -4 113925. 316.516   3
   4   1   5 468842. 708.367   7
   4   1   6 33734.3 191.450   7
   4   1   7 34569.0 200.153   7
   4   1   8 28428.7 188.780   7
   4   1   9 42666.4 243.510   7
   4   1   9 42790.1 263.490   1
   4   1  10 48494.5 295.031   1
   4  -1 -10 48017.4 324.376   4
   4  -1 -10 47848.6 250.077   8
  -4  -1  11 56676.7 300.909   3
   4   1  11 57270.6 326.348   1
   4  -1 -11 56650.4 369.032   4
  -4  -1  12 9621.11 131.870   3
   4  -1 -12 9285.79 158.500   4
   4   1  12 9238.97 141.591   1
   4  -1 -13 8525.72 154.030   4
   4   1  13 8154.19 134.381   1
   4   1  14 1106.34 54.7565   1
   4  -1 -14 1089.51 61.2376   4
   4  -1 -15 10965.5 166.104   4
   4  -1 -16 5885.92 115.825   4
   4   1  16 5715.73 112.426   6
  -4   1 -16 5849.11 93.1562   1
   4   1  17 136.745 28.3817   6
   4   1  18 4423.05 71.6653   6
   4   2 -18 11151.0 108.970   4
   4   2 -17 517.258 34.6275   4
  -4  -2 -17 533.882 33.0881   1
   4  -2  17 454.611 27.7274   6
   4   2 -16 164.023 30.9293   4
  -4  -2 -16 162.010 29.3460   1
   4  -2  16 177.309 26.6845   6
  -4  -2 -15 4264.44 97.2567   1
   4   2 -15 4381.92 101.882   4
  -4  -2 -14 1675.09 67.2487   1
   4   2 -14 1609.98 68.1404   4
   4  -2  13 53130.6 314.007   1
   4   2 -13 53471.7 357.427   4
   4   2 -12 52476.1 351.376   4
   4  -2  12 51605.6 308.658   1
   4   2 -11 94539.9 449.819   4
  -4   2  11 92581.8 391.778   3
   4   2 -10 109276. 459.877   4
   4   2 -10 108211. 364.106   8
   4  -2   9 15909.4 156.288   1
   4   2  -9 15700.0 165.855   4
  -4   2   9 15425.9 153.706   3
   4   2  -9 15970.8 137.715   8
   4   2  -9 15688.4 153.124   3
   4   2  -8 188778. 513.109   3
  -4   2   7 30227.2 189.189   3
   4   2  -7 29127.2 195.938   3
  -4   2   6 112669. 349.823   3
   4   2  -6 113727. 374.653   3
  -4   2   5 5380.76 75.5532   3
   4   2  -5 4941.60 78.0271   3
   4   2  -4 321467. 577.226   7
   4   2  -4 316363. 578.430   3
   4   2  -3 201308. 368.768   2
   4   2  -3 196327. 448.938   7
   4   2  -2 96154.3 256.544   2
   4   2  -2 95777.6 295.397   3
   4   2  -1 41165.7 173.377   2
  -4  -2  -1 40239.0 201.852   2
  -4   2   1 37022.7 149.662   3
   4   2  -1 44543.1 221.860   7
   4   2  -1 40928.5 191.931   3
  -4   2   0 42514.8 150.174   3
   4   2   0 42996.6 189.094   3
   4   2   1 41401.5 176.135   3
   4   2   2 98918.2 326.102   7
   4   2   2 97458.1 269.271   3
   4   2   3 194609. 461.489   7
   4   2   3 194222. 365.823   3
   4   2   4 315758. 451.034   3
   4   2   4 320694. 612.964   7
   4   2   5 4889.43 78.1043   7
   4   2   6 111887. 377.354   7
   4   2   7 28685.0 198.250   7
   4   2   8 189963. 524.008   7
   4   2   9 15516.1 156.775   7
   4  -2  -9 15876.0 142.237   8
   4  -2  -9 15423.6 141.333   5
   4  -2 -10 105882. 387.988   8
   4   2  10 107034. 430.808   7
   4   2  10 109149. 451.249   1
   4  -2 -10 108535. 501.340   4
   4  -2 -11 91132.8 479.103   4
  -4  -2  11 89642.1 383.133   3
   4   2  11 90599.8 428.046   1
   4   2  12 51548.8 330.817   1
   4  -2 -12 51793.4 376.849   4
   4   2  13 48496.0 311.321   1
   4  -2 -13 52515.9 381.579   4
   4  -2 -14 1698.70 73.5008   4
   4  -2 -15 4296.79 105.961   4
   4   2  15 4351.84 107.241   6
   4   2  16 154.574 31.9613   6
   4   2  17 515.559 34.6444   6
   4   2  18 10835.3 106.825   6
  -4  -3 -17 626.651 33.4028   1
   4   3 -17 602.409 33.8503   4
   4   3 -16 779.976 42.7329   4
  -4  -3 -16 820.139 44.4504   1
   4   3 -15 3331.42 86.2600   4
   4   3 -14 9551.87 148.923   4
  -4  -3 -13 12707.9 174.880   1
   4   3 -13 12846.9 176.289   4
   4   3 -12 1628.28 66.6556   4
   4   3 -11 35617.6 276.410   4
   4  -3  11 36261.3 247.699   1
  -4   3  10 5573.86 98.6672   3
   4  -3  10 5570.81 97.6106   1
   4   3 -10 5791.10 100.682   3
   4   3  -9 12097.3 150.623   4
   4  -3   9 12442.5 139.657   1
   4  -3   9 12033.1 124.567   9
   4   3  -9 12089.6 139.442   3
  -4   3   8 12887.0 135.886   3
   4   3  -8 13303.4 139.984   3
  -4   3   7 30419.6 200.664   3
   4   3  -7 25140.4 188.326   3
  -4   3   6 12120.1 120.330   3
   4   3  -6 13173.3 137.206   3
  -4   3   5 15242.8 129.713   3
   4   3  -5 15030.0 136.003   7
   4   3  -5 14776.5 136.418   3
   4   3  -4 64419.1 275.322   7
   4   3  -4 64964.5 282.144   3
   4   3  -3 27009.3 164.318   2
   4   3  -3 26727.0 176.832   7
   4   3  -2 24888.3 155.163   2
   4   3  -2 25585.1 169.209   7
   4   3  -1 30629.9 173.838   2
  -4   3   1 31643.3 148.623   3
   4   3  -1 31341.5 192.095   7
   4   3  -1 30714.9 179.635   3
  -4   3   0 70944.4 208.783   3
   4   3   0 70509.4 285.984   7
   4   3   0 71319.7 269.417   3
   4   3   1 31656.9 194.739   7
   4   3   1 31315.8 171.921   3
   4   3   2 20476.7 160.670   7
   4   3   2 25955.2 153.599   3
   4   3   3 26193.1 153.019   3
   4   3   4 64691.7 234.871   3
   4   3   4 70567.7 315.965   7
   4   3   5 15403.8 148.922   7
   4   3   5 15271.6 111.971   3
   4   3   6 12013.0 133.890   7
   4   3   7 27713.9 210.145   7
   4   3   8 13658.0 151.629   7
   4   3   8 13533.0 147.205   1
   4  -3  -9 12046.6 169.803   4
   4   3   9 12144.1 148.461   7
   4  -3  -9 11765.3 130.902   8
   4   3  10 5253.33 104.871   1
   4  -3 -10 5599.84 114.593   1
   4  -3 -10 5451.42 121.399   4
   4  -3 -11 34766.7 313.579   4
   4   3  11 35182.1 269.881   7
   4   3  12 1574.20 64.6579   1
   4  -3 -12 1524.54 71.5852   4
   4  -3 -13 12425.9 189.578   4
   4   3  14 9092.63 156.051   6
   4   3  15 3455.03 91.7029   6
   4   3  16 784.263 45.3315   6
   4   3  17 578.656 34.1697   6
  -4  -4 -17 2068.01 50.3522   1
   4   4 -17 1928.45 49.6559   4
   4   4 -16 7213.11 107.719   4
   4   4 -15 5986.74 108.638   4
  -4  -4 -15 6403.30 113.122   1
  -4  -4 -14 764.597 50.2169   1
   4   4 -14 655.477 45.9212   4
  -4  -4 -13 3673.51 96.5691   1
   4   4 -13 3666.85 92.3931   4
  -4  -4 -12 16751.6 198.124   1
   4   4 -12 17565.8 198.759   4
   4   4 -11 13367.4 171.638   4
  -4  -4 -11 12444.9 169.218   1
   4   4 -10 4662.79 101.252   4
  -4   4  10 4600.16 95.2003   3
   4   4  -9 7502.88 119.204   4
   4   4  -9 7705.25 117.420   3
   4   4  -8 2431.31 69.6160   4
   4  -4   8 2408.09 59.5765   9
   4  -4   8 2356.22 62.3063   1
   4   4  -8 2415.77 66.4732   3
  -4   4   8 2428.82 63.9849   3
   4  -4   7 5389.57 83.3664   9
  -4   4   7 5315.49 88.5294   3
   4   4  -7 5326.40 94.1114   3
   4   4  -6 18525.6 166.378   3
  -4   4   6 18996.3 158.267   3
  -4   4   5 7983.27 98.5099   3
   4   4  -5 8137.82 110.405   3
   4   4  -4 75366.7 310.591   7
   4   4  -4 76333.8 327.954   3
   4   4  -3 11138.9 124.559   2
   4   4  -3 11156.0 125.583   3
  -4   4   3 10905.9 105.160   3
   4   4  -3 11085.5 123.118   7
   4   4  -2 67446.7 298.862   7
  -4   4   2 66994.5 247.821   3
   4   4  -1 28609.3 192.728   2
   4   4  -1 28741.3 195.362   7
   4   4  -1 28310.3 189.331   3
   4   4   0 12356.8 123.556   3
   4   4   0 12092.6 127.562   2
   4   4   0 11898.6 125.807   7
   4   4   1 34558.3 218.952   7
   4   4   1 28864.4 183.645   3
   4   4   2 69209.0 317.403   7
   4   4   2 64770.5 269.481   3
   4   4   3 10893.2 125.456   7
   4   4   3 10462.1 106.181   3
   4   4   4 63225.1 320.184   7
   4   4   4 73886.9 282.747   3
   4   4   5 7925.85 93.3413   3
   4   4   6 18873.3 178.919   7
   4   4   7 5050.66 97.1851   7
   4   4   7 5273.10 109.826   6
   4  -4  -7 4993.31 104.723   1
   4   4   8 2385.70 70.4396   7
   4   4   8 2301.79 67.1941   1
   4   4   8 2435.14 79.6123   6
   4  -4  -8 2531.79 79.2793   1
   4   4   9 7904.69 140.430   6
   4   4   9 7763.89 128.059   7
   4  -4  -9 7626.02 138.892   1
   4   4  10 4424.25 101.508   7
   4   4  10 4626.07 99.2295   1
   4   4  10 4530.12 111.435   6
   4  -4 -10 4826.45 112.934   1
   4   4  11 13164.3 188.169   6
   4  -4 -11 12633.9 179.044   1
   4   4  12 17076.5 213.791   6
   4  -4 -12 18003.7 211.194   1
   4   4  13 3649.34 100.856   6
   4  -4 -13 3486.43 91.4000   1
   4   4  14 650.785 48.3755   6
   4   4  15 5872.24 111.596   6
   4   4  16 6996.36 106.497   6
   4   4  17 1830.40 47.4394   6
  -4  -5 -16 579.671 33.5014   1
   4   5 -16 563.469 32.1748   4
  -4  -5 -15 4678.19 91.4637   1
   4   5 -15 4553.71 88.3207   4
   4   5 -14 11679.5 150.903   4
  -4  -5 -14 11915.0 156.602   1
   4   5 -13 14282.0 174.220   4
  -4  -5 -13 14758.9 182.765   1
   4   5 -12 584.551 42.7139   4
  -4  -5 -12 565.972 44.9842   1
   4   5 -11 1347.98 59.6972   4
  -4  -5 -11 1244.88 60.3616   1
   4   5 -10 15961.0 180.848   4
  -4  -5 -10 16329.1 191.516   1
   4   5  -9 2350.21 74.0168   4
  -4  -5  -9 2311.37 74.6881   1
   4  -5   9 2154.00 62.6781   9
   4   5  -9 2428.49 72.0178   3
   4   5  -8 20273.9 203.308   4
   4  -5   8 20552.1 177.499   9
   4   5  -8 20051.8 196.410   3
   4   5  -7 8670.46 130.348   4
   4  -5   7 8825.31 112.696   9
   4   5  -6 22372.6 200.991   4
   4   5  -6 22541.4 199.519   3
   4   5  -5 14803.2 140.207   7
   4   5  -5 16683.3 164.422   3
   4   5  -4 1993.74 56.1434   7
   4   5  -4 1895.10 59.5145   3
   4   5  -3 100576. 387.994   7
  -4   5   3 102700. 345.502   3
   4   5  -2 8595.36 114.812   7
  -4   5   2 8420.35 97.5938   3
   4   5  -1 11869.0 134.217   3
  -4   5   1 12844.0 114.110   3
   4   5   0 92349.5 372.683   7
   4   5   0 97473.6 381.008   3
   4   5   1 13351.4 146.230   7
   4   5   1 13809.1 142.315   3
   4   5   2 8242.17 114.905   7
   4   5   2 8636.79 110.380   3
   4   5   3 97386.3 414.651   7
   4   5   3 98813.0 367.660   3
   4   5   4 1862.63 63.0016   7
   4   5   4 2189.77 57.4143   3
   4   5   5 17980.8 188.333   7
   4   5   5 16406.3 149.789   3
   4   5   6 23286.9 228.236   6
   4  -5  -6 22601.2 227.349   1
   4   5   7 8515.11 142.888   6
   4  -5  -7 9060.82 149.060   1
   4   5   8 19852.9 222.655   6
   4   5   8 20229.3 213.751   7
   4  -5  -8 19907.6 224.375   1
   4   5   9 2468.63 84.0111   6
   4   5   9 2444.34 80.5427   7
   4  -5  -9 2290.52 82.8430   1
   4   5  10 16651.5 208.776   6
   4  -5 -10 16690.5 212.759   1
   4   5  11 1292.27 64.2046   6
   4  -5 -11 1391.32 67.7537   1
   4   5  12 660.658 49.8590   6
   4  -5 -12 595.461 50.1293   1
   4  -5 -13 13945.0 174.349   1
   4   5  13 14020.4 184.279   6
   4   5  14 11363.3 155.009   6
   4  -5 -14 11773.3 147.645   1
   4   5  15 4511.47 89.9286   6
   4  -5 -15 4450.05 80.0881   1
   4   5  16 533.101 30.9558   6
  -4  -6 -16 2387.45 50.3517   1
   4   6 -16 2340.14 49.1991   4
  -4  -6 -15 2784.71 63.7319   1
   4   6 -15 2724.91 62.2409   4
   4   6 -14 6428.11 104.709   4
  -4  -6 -14 6598.15 107.950   1
   4   6 -13 1889.15 63.5787   4
  -4  -6 -13 1948.25 67.1145   1
   4   6 -12 1951.83 68.2424   4
  -4  -6 -12 3156.22 87.6109   1
   4   6 -11 10867.0 151.295   4
  -4  -6 -11 10160.0 155.231   1
   4   6 -10 33106.5 250.245   4
  -4  -6 -10 36788.7 291.354   1
   4   6  -9 3835.96 95.0213   4
   4  -6   9 3958.30 83.2898   9
  -4  -6  -9 3658.72 94.8978   1
   4   6  -8 9692.93 145.245   4
  -4  -6  -8 9156.79 143.026   1
  -4   6   8 9769.95 139.358   3
   4  -6   8 9140.70 123.976   9
   4   6  -8 10307.4 148.805   3
   4   6  -7 83186.8 418.016   4
  -4   6   7 82720.2 389.573   3
   4  -6   6 65522.3 312.638   9
  -4   6   6 64828.3 333.125   3
   4   6  -6 65482.1 368.909   4
   4  -6   5 34563.0 221.644   9
   4   6  -5 34292.4 257.285   3
   4  -6   4 87759.7 391.518   1
  -4   6   4 87991.5 357.889   3
   4  -6   4 88047.9 344.885   9
   4  -6   3 65128.9 345.240   1
   4   6  -3 64463.0 323.105   7
  -4   6   3 64234.7 294.147   3
   4  -6   3 67034.1 303.848   9
   4   6  -3 67732.1 349.356   3
   4  -6   2 16060.8 146.164   9
   4   6  -2 15941.6 167.591   7
   4   6  -1 23864.3 203.853   7
   4   6   0 9153.46 128.581   7
   4   6   0 8775.43 125.784   3
   4   6   1 24180.2 210.665   7
   4   6   1 24093.0 203.883   3
   4   6   2 16211.9 164.780   3
   4  -6  -2 16445.4 188.027   1
   4   6   3 65347.1 358.062   7
   4   6   3 65765.2 329.474   3
   4   6   4 86838.2 418.001   7
   4   6   4 86484.3 374.999   3
   4   6   5 33990.0 272.176   7
   4   6   5 34538.0 239.818   3
   4  -6  -5 34419.5 289.087   1
   4   6   6 67863.1 392.446   7
   4   6   6 66486.9 331.916   3
   4   6   7 85327.5 459.697   7
   4   6   7 82904.8 445.631   6
   4   6   8 9938.13 160.617   6
   4  -6  -8 9694.52 165.314   1
   4   6   9 3852.72 103.346   6
   4  -6  -9 4097.81 111.220   1
   4  -6 -10 37005.1 320.178   1
   4   6  10 36510.4 302.402   6
   4   6  11 10307.2 162.323   6
   4  -6 -11 10404.4 167.079   1
   4   6  12 1934.45 71.3898   6
   4  -6 -12 1951.68 74.6472   1
   4   6  13 1902.61 65.0846   6
   4  -6 -13 2055.36 70.0287   1
   4   6  14 6208.64 99.2942   6
   4  -6 -14 5948.81 100.889   1
   4   6  15 2554.81 56.0278   6
   4  -6 -15 2579.89 56.6058   1
  -4  -7 -15 4314.44 65.6573   1
   4   7 -15 4204.78 64.7682   4
  -4  -7 -14 613.428 34.9195   1
   4   7 -14 582.170 32.5319   4
   4   7 -13 6194.58 98.4432   4
  -4  -7 -13 6113.33 101.297   1
  -4  -7 -12 80.6264 28.6509   1
   4   7 -12 70.5178 26.7935   4
   4   7 -11 14647.0 169.127   4
  -4  -7 -11 14721.5 177.701   1
   4   7 -10 1399.74 59.3218   4
  -4  -7 -10 1413.60 62.9924   1
   4   7  -9 3899.57 97.1381   4
   4   7  -8 53049.6 339.349   4
   4  -7   8 51392.1 290.073   9
   4   7  -7 64464.7 375.435   4
   4  -7   7 64456.9 321.953   9
  -4   7   6 1710.78 62.3871   3
   4  -7   6 1798.07 62.6607   9
   4   7  -6 1938.17 71.0613   3
   4   7  -6 2008.47 74.6802   4
   4  -7   5 75389.7 336.997   9
   4   7  -5 75271.7 405.601   3
   4   7  -5 75479.9 403.762   4
  -4   7   4 24982.7 205.523   3
   4   7  -4 24695.4 226.457   3
   4  -7   3 11302.2 128.291   9
  -4   7   3 11532.6 136.813   3
   4   7  -3 11176.7 154.697   3
   4   7  -3 11278.5 156.005   4
   4  -7   2 11499.6 156.172   1
   4  -7   2 11257.9 128.143   9
   4   7  -2 11698.3 156.379   3
   4   7  -2 11277.5 152.747   4
   4  -7   1 4831.59 103.149   1
   4   7  -1 5022.54 103.772   4
   4   7   0 12.2828 22.6014   3
   4   7   0 20.8686 22.8554   4
   4   7   0 144.346 26.1740   7
   4  -7   0 151.562 24.8020   9
   4  -7   0 78.2572 27.3663   1
   4  -7  -1 4520.99 83.7462   9
   4   7   1 4736.58 97.8810   3
   4  -7  -1 4769.06 105.317   1
   4   7   2 11568.4 158.443   7
   4   7   2 11951.2 155.311   3
   4   7   3 11816.3 153.664   3
   4   7   3 12105.3 165.451   7
   4   7   4 23898.4 229.715   7
   4  -7  -4 24213.7 245.388   1
   4   7   5 76192.5 386.478   3
   4   7   5 75481.8 425.057   7
   4   7   6 1782.97 74.5080   7
   4   7   6 1832.01 65.0477   3
   4  -7  -6 1862.74 80.4405   1
   4  -7  -7 65908.5 428.150   1
   4  -7  -8 44770.3 356.587   1
   4  -7 -10 1589.15 76.4860   1
   4  -7 -11 14789.1 192.384   1
   4  -7 -12 46.3136 32.3494   1
   4  -7 -13 6446.21 109.132   1
   4  -7 -14 540.442 33.7141   1
   4   8 -14 7875.10 84.1745   4
  -4  -8 -13 7235.43 92.0576   1
   4   8 -13 7388.45 93.3797   4
   4   8 -12 694.608 38.4277   4
  -4  -8 -12 671.048 37.1055   1
   4   8 -11 3960.49 83.9703   4
   4   8 -10 4790.46 90.5204   4
   4   8  -9 3007.30 83.0046   4
   4   8  -8 3564.13 91.1371   4
   4   8  -7 168.986 33.8378   4
   4  -8   7 110.936 31.2132   9
   4  -8   6 3210.99 76.6181   9
   4   8  -6 3634.20 93.8615   4
   4  -8   5 23469.0 189.012   9
   4   8  -5 24437.6 236.009   4
   4  -8   4 9501.23 122.057   9
   4   8  -4 9582.65 151.789   4
   4  -8   3 2127.84 60.7381   9
   4   8  -3 2135.61 75.7537   3
   4   8  -3 2345.77 77.5170   4
   4  -8   2 2514.48 65.9843   9
   4   8  -2 2519.82 79.7779   3
   4   8  -2 2513.69 81.3089   4
   4   8  -1 64668.9 387.120   3
   4  -8   1 63985.6 373.388   1
   4   8  -1 64076.3 383.120   4
   4  -8   0 6497.04 124.773   1
   4  -8   0 6313.85 100.065   9
   4   8   1 63407.0 382.050   3
   4   8   1 63312.7 378.413   4
   4  -8  -1 62782.7 383.555   1
   4   8   2 2435.35 78.3544   3
   4  -8  -2 2452.68 83.4071   1
   4   8   3 2311.68 80.8150   7
   4   8   3 2254.92 77.0859   3
   4  -8  -3 2255.84 80.7433   1
   4  -8  -4 9382.48 157.723   1
   4  -8  -5 24502.3 253.327   1
   4  -8  -6 3406.25 100.343   1
   4  -8  -7 134.616 39.7322   1
   4  -8  -8 3630.51 102.891   1
   4  -8  -9 3190.93 95.0169   1
   4  -8 -12 650.799 41.9584   1
   4  -8 -13 7144.74 99.9565   1
   4  -8 -14 8037.79 85.1086   1
   4   9 -12 6092.39 78.5348   4
   4   9 -11 1117.46 41.5356   4
   4   9 -10 1074.84 45.1896   4
   4   9  -9 1911.28 61.1980   4
   4   9  -8 400.346 36.6373   4
   4   9  -7 2229.17 71.5727   4
   4   9  -6 257.965 34.2076   4
   4  -9   6 232.878 32.0372   9
   4  -9   5 2256.57 61.6690   9
   4   9  -5 2430.27 78.9021   4
   4  -9   4 16281.4 156.176   9
   4   9  -4 17211.4 197.749   4
   4  -9   3 16309.9 154.949   9
   4   9  -3 16767.5 196.733   4
   4  -9   2 57660.5 289.894   9
   4   9  -2 60532.1 370.538   4
   4  -9   1 10289.9 122.457   9
   4   9  -1 10406.6 155.602   4
   4  -9   0 14956.7 184.413   1
   4   9   0 15906.6 195.027   4
   4  -9  -1 10832.6 160.047   1
   4   9   1 10781.7 161.769   4
   4   9   2 59998.8 363.285   4
   4  -9  -2 58862.9 370.690   1
   4  -9  -3 16701.9 203.037   1
   4  -9  -4 16781.5 204.700   1
   4  -9  -5 2253.75 82.1315   1
   4  -9  -6 245.133 40.3443   1
   4  -9  -7 2253.90 79.7690   1
   4  -9  -8 449.390 44.6408   1
   4  -9  -9 1927.73 70.3362   1
   4  -9 -10 1062.57 51.9053   1
   4  -9 -11 1170.39 48.0768   1
   4  10 -11 225.933 17.9286   4
   4  10 -10 3420.20 60.0913   4
   4  10  -9 588.761 31.0851   4
   4  10  -8 2099.46 57.9326   4
   4  10  -7 1069.17 46.1806   4
   4  10  -6 6407.78 106.678   4
   4  10  -5 591.206 41.9549   4
   4  10  -5 561.876 38.0303   5
   4 -10   4 2093.24 56.2071   9
   4  10  -4 2244.75 70.5654   4
   4 -10   3 6266.01 89.1246   9
   4  10  -3 7283.64 123.248   4
   4  10  -2 12367.4 161.011   4
   4  10  -1 2582.16 78.7891   4
   4  10   0 38022.5 279.280   4
   4  10   1 2579.23 77.5373   4
   4 -10  -2 11963.4 155.834   1
   4  10   2 12425.4 159.838   4
   4 -10  -3 6906.20 120.805   1
   4  10   3 7365.81 121.890   4
   4  10   4 2237.63 68.5328   4
   4 -10  -4 2300.85 73.3519   1
   4  10   5 529.164 37.4354   4
   4 -10  -5 571.549 42.1937   1
   4  10   6 6096.97 99.6139   4
   4 -10  -6 6401.29 112.761   1
   4  10   7 1008.59 41.8770   4
   4 -10  -7 950.799 50.3073   1
   4  10   8 1902.60 49.9726   4
   4 -10  -8 2075.56 62.9565   1
   4 -10  -9 640.986 37.2263   1
   4 -10 -10 3248.40 63.8555   1
   4 -10 -11 236.197 21.3487   1
   4  11  -8 2406.14 47.3720   4
   4  11  -7 4013.76 66.3002   4
   4  11  -6 381.738 27.8284   4
   4  11  -5 298.279 27.8116   4
   4  11  -4 356.440 29.7149   4
   4  11  -4 373.710 28.9234   5
   4  11  -3 1598.01 54.1501   4
   4  11  -2 408.657 33.9008   4
   4  11  -1 111.603 27.6609   4
   4  11   0 386.365 33.3037   4
   4  11   1 130.788 25.6956   4
   4  11   2 410.417 33.4214   4
   4  11   3 1596.23 51.6798   4
   4  11   4 368.941 28.6844   4
   4 -11  -5 343.275 29.3077   1
   4  11   5 382.336 27.4219   4
   4 -11  -6 376.171 28.1470   1
   4  11   6 368.134 24.4961   4
   4 -11  -7 3779.45 65.8437   1
   4 -11  -8 2414.90 49.2537   1
   4  12  -4 431.942 23.3888   4
   4  12  -3 382.789 23.5883   4
   4  12  -2 3072.21 55.9065   4
   4  12  -2 3139.93 55.5028   5
   4  12  -1 1622.94 43.0955   4
   4  12   0 295.033 23.3713   4
   4  12   1 1519.42 40.9340   4
   4  12   2 3072.74 54.8785   4
   4  12   3 378.317 22.2595   4
   5   0   0 183.915 19.7621   7
   5   0   0 333.447 19.2321   3
   5   0   1 81417.0 283.192   7
   5   0  -1 80721.2 287.395   7
   5   0  -1 84545.7 264.029   3
   5   0   1 85048.5 232.093   3
   5   0   2 23100.7 151.994   7
   5   0  -2 23423.0 145.283   3
   5   0   2 23335.9 109.341   3
   5   0   3 3327.93 58.7107   7
   5   0  -3 3501.19 60.5190   3
   5   0   4 214856. 461.330   7
   5   0  -4 221179. 469.843   3
   5   0   5 4348.99 68.3983   7
   5   0  -5 4892.10 77.3085   3
   5   0  -7 2360.62 60.7222   3
   5   0  -8 11074.7 119.618   8
   5   0   8 11206.5 132.520   1
   5   0  -8 11372.4 122.712   5
  -5   0   9 6304.95 105.816   3
   5   0   9 6054.63 100.569   1
   5   0  -9 6157.08 91.5439   8
   5   0  -9 6302.16 94.1807   5
   5   0 -10 393.289 30.7772   8
   5   0  10 362.346 33.0459   1
   5   0 -10 389.139 30.6201   5
   5   0 -10 351.937 34.6681   4
   5   0 -11 44029.1 245.549   8
   5   0  11 44092.2 283.674   1
   5   0 -12 3122.65 71.6550   8
   5   0  12 2913.58 78.0541   1
   5   0 -13 59.1194 27.5955   4
   5   0  13 435.764 42.8594   1
   5   0  14 916.130 49.9627   1
   5   0 -14 999.299 54.2935   4
   5   0 -15 4039.28 97.2384   4
   5   0  15 3971.51 94.1114   6
  -5   0 -16 14496.7 143.067   1
   5   0 -16 14416.3 159.903   4
   5   0  16 14248.5 155.166   6
  -5   0 -17 1745.28 44.8923   1
   5   0  17 1588.61 47.5630   6
   5   1 -17 8555.49 103.833   4
  -5  -1 -17 9054.31 99.5283   1
   5  -1  16 997.109 43.6381   6
  -5  -1 -16 943.432 43.9225   1
   5   1 -16 975.534 46.2382   4
   5   1 -15 400.150 37.2264   4
   5  -1  15 420.639 36.7763   6
   5  -1  15 325.831 30.8545   1
   5  -1  14 1894.72 70.0298   6
   5   1 -14 1838.93 69.8424   4
   5  -1  14 1804.53 63.1038   1
   5   1 -13 1340.65 48.2096   8
   5  -1  13 1363.92 58.1977   1
   5   1 -13 1385.61 62.0723   4
   5  -1  12 5687.87 107.796   1
   5   1 -12 5392.70 89.0690   8
   5   1 -12 5544.33 116.956   4
   5   1 -11 12106.6 167.925   4
  -5   1  11 12267.1 154.203   3
   5  -1  11 11813.4 147.882   1
   5   1 -10 36509.4 276.172   4
  -5   1  10 35848.3 251.271   3
   5  -1  10 35224.6 241.464   1
   5   1 -10 34501.4 214.891   8
   5   1  -9 8898.88 109.060   8
   5  -1   9 9554.14 125.300   1
   5   1  -9 9429.08 134.245   4
   5   1  -9 9152.99 115.790   5
   5   1  -9 9231.53 122.542   3
  -5   1   8 46340.8 260.787   3
   5   1  -8 46302.7 242.924   8
   5   1  -8 46399.8 266.902   3
  -5   1   7 34407.1 217.629   3
   5   1  -7 33180.1 220.460   3
  -5   1   6 37601.9 216.674   3
   5   1  -6 38984.7 230.541   3
  -5   1   5 33018.8 188.417   3
   5   1  -4 581918. 808.435   3
   5  -1   3 666470. 742.359   7
   5   1  -3 681857. 855.086   3
   5  -1   2 162658. 360.380   7
   5   1  -2 171239. 409.098   3
   5   1  -1 219625. 501.039   7
   5  -1   1 215960. 422.026   7
   5  -1   0 116387. 268.063   3
   5   1   0 116066. 368.837   7
   5   1   1 221283. 412.314   3
   5  -1  -1 216997. 401.819   3
   5   1   2 165182. 431.633   7
   5   1   2 166287. 334.245   3
   5   1   3 677901. 889.191   7
   5  -1  -3 689067. 797.795   3
   5  -1  -4 577287. 765.474   3
   5   1   4 577157. 845.147   7
   5   1   5 31620.9 200.098   7
   5   1   6 38340.2 228.086   7
   5   1   7 33025.9 218.226   7
   5  -1  -8 45924.4 238.887   8
   5  -1  -8 45705.8 247.532   5
   5  -1  -9 9182.41 111.545   8
   5  -1  -9 9237.56 113.558   5
   5  -1 -10 35481.9 222.098   8
  -5  -1  10 35784.8 260.384   3
   5  -1 -10 36442.2 288.729   4
   5  -1 -10 35569.2 222.536   5
   5   1  10 35596.2 253.521   1
   5   1  11 12511.0 157.497   1
   5  -1 -11 11790.3 131.586   8
  -5  -1  11 12679.1 154.084   3
   5  -1 -11 11791.5 171.628   4
   5  -1 -11 11590.9 129.574   5
   5  -1 -12 7477.82 137.642   4
   5   1  12 5680.80 111.300   1
   5   1  13 1329.52 60.1778   1
   5   1  13 1435.67 68.5144   6
   5  -1 -14 1843.69 70.8910   4
   5   1  14 1775.19 72.7846   6
   5   1  14 1831.84 62.5902   1
   5  -1 -15 485.040 40.9241   4
   5   1  15 383.348 39.9692   6
  -5   1 -16 962.588 39.8884   1
   5   1  16 1132.70 50.5569   6
   5   1  17 8792.62 106.060   6
  -5   1 -17 8108.69 83.2425   1
   5   2 -17 3022.80 60.7144   4
  -5  -2 -17 3154.11 59.9614   1
   5   2 -16 88.4800 23.4916   4
  -5  -2 -16 19.6591 21.9290   1
   5   2 -15 773.114 45.4098   4
   5  -2  15 712.104 39.3510   6
  -5  -2 -15 661.995 41.8610   1
   5  -2  15 672.841 36.6854   1
   5   2 -14 9807.96 147.899   4
   5  -2  14 9392.87 136.033   6
   5  -2  14 9541.43 128.810   1
   5   2 -13 5160.88 83.8336   8
   5  -2  13 5353.10 110.520   6
   5   2 -13 5429.32 113.402   4
   5   2 -12 29662.3 258.468   4
   5   2 -12 29030.9 196.579   8
   5  -2  12 29054.2 231.470   1
   5  -2  11 54241.9 306.501   1
   5   2 -11 54083.8 346.469   4
   5   2 -10 14278.3 170.982   4
   5   2 -10 14139.7 138.111   8
  -5   2  10 14153.8 160.465   3
   5   2 -10 14259.1 159.955   3
   5   2  -9 97421.0 360.900   8
   5   2  -9 97489.6 379.879   5
   5   2  -9 98652.9 422.544   4
   5  -2   9 98251.0 397.585   1
   5   2  -8 20793.4 167.869   8
  -5   2   8 21257.6 178.943   3
   5   2  -8 20909.9 179.484   5
  -5   2   7 54774.0 275.229   3
   5   2  -7 57972.7 302.953   3
  -5   2   6 40139.6 221.344   3
   5   2  -6 39567.3 236.826   3
  -5   2   5 60826.5 266.256   3
  -5   2   4 10355.3 103.556   3
   5   2  -4 7041.92 98.7714   3
   5   2  -3 123005. 396.595   7
   5   2  -3 123178. 383.122   3
  -5   2   2 123832. 324.645   3
   5   2  -2 125393. 368.963   3
  -5   2   1 27969.3 141.837   3
   5   2  -1 28409.1 175.566   3
   5   2   0 2206.87 49.1023   3
   5   2   1 26042.1 184.960   7
   5   2   1 25320.2 150.508   3
   5   2   2 125789. 409.212   7
   5   2   2 120805. 321.078   3
   5   2   3 123785. 410.716   7
   5   2   3 121586. 311.113   3
   5   2   4 8690.05 112.163   7
   5   2   5 60537.4 299.715   7
   5   2   6 38333.5 243.972   7
   5   2   7 55603.8 302.610   7
   5  -2  -8 19540.2 155.512   8
   5   2   8 20189.1 185.285   7
   5  -2  -8 19950.9 164.617   5
   5   2   8 20124.4 180.799   1
   5   2   9 95399.8 412.434   7
   5  -2  -9 95745.1 365.643   5
   5  -2 -10 14416.4 190.399   4
   5  -2 -10 14076.7 144.118   8
   5  -2 -11 54365.1 373.314   4
   5  -2 -11 55174.3 293.612   8
   5   2  12 28904.7 248.474   1
   5  -2 -12 28980.6 274.586   4
   5  -2 -13 5070.79 115.255   4
   5   2  13 5052.05 105.770   1
   5  -2 -14 9759.06 152.240   4
  -5   2 -16 22.9919 16.8725   1
   5   3 -17 1804.26 43.7182   4
  -5  -3 -17 2051.98 46.6343   1
   5   3 -16 442.788 30.5840   4
   5   3 -15 1865.82 60.6535   4
  -5  -3 -15 1905.14 63.7032   1
  -5  -3 -14 1427.36 61.1156   1
   5   3 -14 1431.13 58.6892   4
  -5  -3 -13 6759.86 126.146   1
   5   3 -13 6691.44 121.911   4
   5  -3  13 6774.93 109.108   1
   5   3 -12 307.716 38.0370   4
   5  -3  12 265.850 34.4197   1
   5   3 -11 3510.38 90.8902   4
   5  -3  11 3494.66 81.5252   1
   5   3 -10 23462.8 220.586   4
   5   3 -10 23363.5 176.826   8
   5  -3  10 24123.9 202.455   1
   5   3 -10 23962.4 211.783   3
   5  -3   9 40091.0 256.089   1
   5   3  -9 40707.9 277.607   4
   5  -3   9 36910.7 213.901   9
   5   3  -9 39701.0 233.384   8
  -5   3   9 41057.2 266.453   3
   5   3  -9 37822.4 253.390   3
   5   3  -8 1529.91 54.0880   4
   5   3  -8 1538.61 53.9092   5
   5   3  -8 1534.34 50.3079   8
  -5   3   8 1364.81 50.4393   3
   5  -3   8 1563.28 47.6451   9
   5  -3   8 1444.93 51.7579   1
   5   3  -8 1541.01 56.6311   3
   5  -3   7 2253.63 52.7735   9
  -5   3   7 2312.78 61.1962   3
   5  -3   7 2211.54 61.4324   1
   5   3  -7 2268.48 60.3583   8
  -5   3   6 20394.4 164.461   3
   5   3  -6 21143.7 183.151   3
  -5   3   5 6799.21 91.5928   3
   5   3  -5 7610.46 111.255   3
  -5   3   4 2898.74 58.7352   3
   5   3  -4 2844.08 65.6070   7
  -5   3   3 4345.19 67.0822   3
   5   3  -3 3940.18 76.8698   7
   5   3  -2 15253.7 147.630   7
   5   3  -2 15866.7 146.435   3
   5   3  -1 27364.3 202.021   7
   5   3  -1 26841.1 181.355   3
   5   3   0 123391. 422.371   7
   5   3   0 120479. 379.449   3
   5   3   1 26470.1 173.133   3
   5   3   2 14885.8 126.353   3
   5   3   3 3978.76 81.3644   7
   5   3   3 4026.66 64.9328   3
   5   3   4 2703.62 69.4745   7
   5   3   5 7227.50 112.152   7
   5   3   6 20991.9 194.545   7
   5   3   7 2125.64 72.9890   6
   5  -3  -7 2289.91 55.9900   8
   5   3   7 2144.46 60.9407   1
   5  -3  -7 2311.25 58.6706   5
   5   3   8 1611.72 56.8536   1
   5   3   8 1590.89 59.9171   7
   5   3   8 1580.39 67.6632   6
   5  -3  -8 1741.93 53.1603   8
   5  -3  -8 1443.68 59.6613   1
   5  -3  -9 40679.5 243.682   8
   5   3   9 40474.2 292.307   7
   5   3   9 40436.8 327.800   6
   5   3   9 40625.7 280.482   1
   5  -3  -9 39738.8 297.773   1
   5   3  10 23736.5 230.126   7
   5   3  10 23554.6 255.156   6
   5  -3 -10 24146.8 247.770   4
   5   3  10 23757.9 220.273   1
   5  -3 -11 3324.72 96.6127   4
   5   3  11 3240.02 87.9166   1
   5   3  11 3522.62 103.771   6
   5   3  12 354.289 46.3706   6
   5   3  13 6697.63 135.317   6
   5   3  14 1499.87 67.4259   6
   5   3  15 1875.40 67.2296   6
   5   3  16 434.937 32.6913   6
   5   3  17 1793.45 45.3610   6
  -5  -4 -16 7707.29 97.1393   1
   5   4 -16 7170.49 93.6189   4
   5   4 -15 631.745 37.6186   4
  -5  -4 -15 683.919 41.3551   1
  -5  -4 -14 4692.31 98.3774   1
   5   4 -14 4618.93 93.9926   4
   5   4 -13 2850.46 80.0780   4
  -5  -4 -13 2755.00 82.0795   1
   5   4 -12 1638.35 62.5110   4
  -5  -4 -12 1565.72 66.2911   1
   5   4 -11 1494.56 61.6230   4
   5  -4  11 1435.72 53.0387   1
   5   4 -10 4438.08 98.3373   4
   5  -4  10 4457.54 89.9910   1
   5  -4   9 4229.02 86.5930   1
   5   4  -9 4347.58 94.8245   4
  -5   4   9 4359.70 93.7782   3
   5  -4   9 3976.17 76.4600   9
   5   4  -9 4093.02 90.9369   3
   5  -4   8 25837.1 189.428   9
   5   4  -8 24578.8 189.478   8
   5   4  -8 25798.0 210.465   5
  -5   4   8 25867.0 209.812   3
   5  -4   8 25830.5 205.932   1
   5   4  -8 24214.3 210.275   3
   5   4  -7 3326.48 78.3419   4
   5  -4   7 2893.97 65.0980   9
   5   4  -7 3948.66 79.3374   8
  -5   4   7 2805.86 68.5036   3
   5  -4   7 2813.75 70.4535   1
   5   4  -7 3149.16 77.0924   5
   5   4  -7 4339.63 89.8032   3
  -5   4   6 9792.84 123.487   3
   5  -4   6 9732.70 127.894   1
   5   4  -6 9289.24 131.015   5
   5  -4   6 9663.56 112.674   9
   5   4  -6 9653.58 132.628   3
   5  -4   5 827.833 41.7354   1
   5   4  -5 758.264 37.9050   7
   5   4  -5 753.434 36.7575   6
   5   4  -5 770.099 41.0282   3
  -5   4   4 6679.06 94.3540   3
   5   4  -4 6499.65 102.259   7
  -5   4   3 6845.90 88.7762   3
   5   4  -3 6912.49 104.322   7
   5   4  -2 858.557 40.2264   3
   5   4  -2 859.472 40.8251   7
   5   4  -1 12436.9 142.643   7
   5   4  -1 12044.0 135.012   3
   5   4   0 319967. 720.736   7
   5   4   0 321519. 670.834   3
   5   4   1 12829.3 146.746   7
   5   4   1 12280.2 130.048   3
   5   4   2 720.868 40.4799   7
   5   4   2 837.212 36.9696   3
   5   4   3 6600.40 90.6659   3
   5   4   4 5406.31 99.0480   7
   5   4   4 6935.75 95.1531   3
   5   4   5 734.532 43.1385   7
   5   4   5 801.914 47.0166   6
   5  -4  -6 9498.26 107.748   8
   5   4   6 9568.83 139.290   7
   5  -4  -6 9487.92 145.166   1
   5   4   6 9837.61 123.264   1
   5   4   7 3038.26 81.4437   7
   5   4   7 3113.04 89.9055   6
   5  -4  -7 2978.22 66.8180   8
   5   4   7 3031.75 73.5572   1
   5   4   8 24627.7 216.648   1
   5   4   8 25389.2 238.576   7
   5   4   8 25057.9 252.964   6
   5  -4  -8 24920.0 246.653   1
   5   4   9 4275.24 103.278   7
   5   4   9 4136.65 92.0092   1
   5   4   9 4100.85 107.265   6
   5  -4  -9 4323.16 107.585   1
   5   4  10 4417.84 97.0394   1
   5   4  10 4635.04 115.566   6
   5   4  11 1577.54 71.2353   6
   5  -4 -11 1527.40 66.0504   1
   5   4  12 1568.95 70.5104   6
   5  -4 -12 1498.14 62.9163   1
   5   4  13 2646.44 87.0616   6
   5   4  14 4610.29 104.076   6
   5   4  15 576.710 39.2944   6
   5   4  16 6881.18 94.2943   6
   5   5 -16 1965.27 44.4750   4
  -5  -5 -16 2270.31 49.4082   1
   5   5 -15 84.8620 21.1087   4
  -5  -5 -15 117.150 24.7165   1
   5   5 -14 512.130 36.2808   4
  -5  -5 -14 545.502 39.9664   1
  -5  -5 -13 13802.3 166.484   1
   5   5 -13 13315.5 156.704   4
  -5  -5 -12 1407.55 62.0014   1
   5   5 -12 1352.07 56.1908   4
   5   5 -11 2113.68 69.6475   4
  -5  -5 -11 2121.85 74.1579   1
   5   5 -10 7703.72 127.482   4
  -5  -5 -10 7354.15 129.758   1
   5  -5   9 5101.98 94.4964   1
   5   5  -9 4826.97 99.0893   4
   5  -5   9 4930.44 89.5180   9
  -5  -5  -9 5163.46 108.449   1
   5   5  -8 13529.7 165.891   4
   5   5  -8 13352.7 155.399   5
   5  -5   8 13569.9 153.819   1
  -5  -5  -8 13010.9 165.037   1
   5   5  -8 13024.8 163.936   3
   5  -5   8 13124.2 143.207   9
   5   5  -7 11998.3 152.340   4
   5  -5   7 12107.0 134.891   9
  -5   5   7 11515.2 143.278   3
   5  -5   7 11527.5 142.940   1
   5   5  -7 12471.5 155.573   5
   5   5  -7 11940.9 157.774   3
   5   5  -6 2612.41 72.0347   4
  -5   5   6 2436.95 66.1143   3
   5  -5   6 2590.43 70.2362   1
   5  -5   6 2677.19 65.7284   9
   5   5  -6 2529.34 73.3909   5
   5   5  -6 2395.83 70.4446   3
  -5   5   5 8169.02 112.910   3
   5  -5   5 8227.74 122.981   1
   5   5  -5 8034.02 113.377   6
   5   5  -5 8477.47 131.594   3
   5  -5   5 8297.27 108.563   9
   5  -5   4 16496.3 151.320   9
   5  -5   4 16740.3 176.723   1
   5   5  -4 15599.7 162.850   7
   5   5  -4 15816.7 158.094   6
   5   5  -4 16621.1 177.042   3
  -5   5   3 35627.0 218.206   3
   5  -5   3 35078.5 252.765   1
   5  -5   2 68093.9 305.714   9
   5   5  -2 68739.5 348.527   7
   5   5  -1 10643.0 139.277   7
   5   5  -1 11331.2 139.337   3
   5   5   0 6075.87 107.469   7
   5   5   0 6679.70 105.425   3
   5   5   1 10621.0 142.484   7
   5   5   1 11030.0 136.342   3
   5   5   2 66413.0 315.606   3
   5  -5  -2 66290.1 370.101   1
   5   5   3 34531.1 262.868   7
   5   5   3 34143.9 269.094   6
   5   5   4 16702.9 187.085   7
   5   5   4 16474.4 193.002   6
   5   5   4 16552.4 160.753   3
   5  -5  -4 16134.3 192.730   1
   5   5   5 7812.45 135.680   6
   5  -5  -5 8247.82 140.587   1
   5   5   6 2611.74 79.6641   7
   5   5   6 2516.63 81.7145   6
   5   5   7 11825.3 170.286   7
   5   5   7 12111.2 175.196   6
   5  -5  -7 11703.5 174.924   1
   5   5   7 11637.2 142.607   1
   5   5   8 13181.3 188.441   6
   5  -5  -8 13675.2 192.043   1
   5   5   9 5102.79 119.373   6
   5  -5  -9 5287.20 121.667   1
   5   5  10 7655.36 145.609   6
   5  -5 -10 7915.24 145.720   1
   5   5  11 2027.01 78.3213   6
   5  -5 -11 2115.94 78.5518   1
   5   5  12 1300.74 64.4672   6
   5  -5 -12 1234.39 58.8426   1
   5  -5 -13 12889.8 153.298   1
   5   5  13 13041.2 171.048   6
   5   5  14 475.944 37.3919   6
   5   5  15 94.2541 22.9459   6
   5   5  16 2086.04 45.1402   6
  -5  -6 -15 1606.31 43.4886   1
   5   6 -15 1586.01 41.4453   4
  -5  -6 -14 2609.91 63.0365   1
   5   6 -14 2597.29 60.6939   4
  -5  -6 -13 6148.16 103.286   1
   5   6 -13 5879.11 98.5258   4
  -5  -6 -12 3443.93 85.2749   1
   5   6 -12 3154.65 77.5988   4
   5   6 -11 584.138 40.1860   4
  -5  -6 -11 647.476 45.5088   1
   5   6 -10 5973.62 110.401   4
  -5  -6 -10 5160.94 109.597   1
   5   6  -9 37935.4 258.850   4
   5  -6   9 44615.7 263.454   9
   5   6  -8 5798.22 113.132   4
   5  -6   8 6576.99 106.504   9
   5   6  -7 36088.7 271.753   4
   5  -6   7 34863.2 245.038   1
   5   6  -7 36173.6 264.380   5
   5  -6   7 35091.8 233.625   9
   5   6  -7 35236.9 280.771   3
   5   6  -6 121953. 489.091   4
  -5   6   6 119713. 453.915   3
   5  -6   6 124772. 472.905   1
   5   6  -6 121618. 491.458   5
   5   6  -6 122793. 512.931   3
   5  -6   5 99693.9 435.888   1
  -5   6   5 98612.8 412.500   3
   5   6  -5 98822.1 390.685   6
   5  -6   4 19176.0 194.646   1
   5   6  -4 17999.4 181.060   7
  -5   6   4 18323.5 170.825   3
   5   6  -4 17765.5 166.704   6
   5   6  -4 18138.9 192.215   3
   5  -6   4 18269.6 165.729   9
   5   6  -4 18707.9 189.320   4
   5  -6   3 32452.5 250.824   1
   5   6  -3 31968.2 229.356   6
   5  -6   2 57675.2 289.710   9
   5   6  -2 58461.4 334.838   7
   5   6  -2 57848.2 311.366   6
   5  -6   1 16371.8 186.314   1
   5   6  -1 16998.4 185.335   7
   5   6  -1 16738.7 174.184   6
   5   6  -1 17074.9 184.112   3
   5  -6   1 16613.5 158.055   9
   5  -6   0 43862.6 304.818   1
   5   6   0 43498.8 297.517   7
   5   6   0 44064.4 286.525   6
   5   6   0 44430.0 292.528   3
   5   6   1 16759.0 180.596   6
   5   6   1 17139.9 180.928   3
   5  -6  -1 16674.0 192.837   1
   5   6   2 59283.3 347.083   6
   5   6   2 58281.4 331.810   3
   5  -6  -2 58296.4 362.969   1
   5   6   3 34161.0 277.120   7
   5   6   3 32557.4 264.571   6
   5   6   3 32245.9 243.680   3
   5  -6  -3 34688.6 284.713   1
   5   6   4 18657.9 210.462   7
   5   6   4 18714.6 208.016   6
   5   6   4 18416.4 182.664   3
   5  -6  -4 18257.7 213.927   1
   5   6   5 99815.8 495.430   7
   5   6   5 102846. 489.358   6
   5   6   6 117490. 531.023   7
   5  -6  -6 119810. 566.146   1
   5   6   7 36185.8 298.701   6
   5  -6  -7 35728.9 310.433   1
   5   6   8 5543.58 121.750   6
   5  -6  -8 6283.54 135.756   1
   5   6   9 44810.8 336.413   6
   5  -6  -9 45753.1 351.846   1
   5   6  10 5099.68 115.966   6
   5  -6 -10 4859.70 116.635   1
   5   6  11 621.146 47.5152   6
   5  -6 -11 533.035 47.1578   1
   5   6  12 3150.76 84.4368   6
   5  -6 -12 3307.08 86.7537   1
   5   6  13 5715.33 99.9201   6
   5  -6 -13 5737.37 99.9704   1
   5   6  14 2563.85 60.6379   6
   5  -6 -14 2382.23 55.0557   1
   5   6  15 1548.51 39.0332   6
  -5  -7 -14 3276.39 57.9817   1
   5   7 -14 3385.03 58.5925   4
   5   7 -13 84.2879 20.8947   4
  -5  -7 -13 125.745 23.2386   1
   5   7 -12 587.387 35.4260   4
  -5  -7 -12 566.495 37.3115   1
   5   7 -11 4091.04 84.1686   4
  -5  -7 -11 3962.29 86.7398   1
   5   7 -10 44333.8 280.753   4
   5   7  -9 32860.8 245.156   4
   5   7  -8 1779.88 67.0632   4
   5   7  -7 37662.7 277.216   4
   5   7  -7 38279.0 271.501   5
   5  -7   6 79.3579 31.1662   9
   5   7  -6 90.7688 29.0222   4
   5   7  -6 68.7216 30.7068   5
   5  -7   5 37692.3 266.841   1
   5   7  -5 37828.2 282.324   4
   5  -7   4 56205.0 294.919   9
   5  -7   4 57157.1 340.196   1
   5   7  -4 56916.4 355.748   3
   5   7  -4 57168.5 344.752   4
   5  -7   3 13300.2 168.809   1
   5  -7   3 13320.3 143.633   9
   5  -7   2 1058.17 47.8717   9
   5  -7   2 1087.77 55.2886   1
   5  -7   1 7975.90 135.601   1
   5  -7   1 7543.56 108.016   9
   5   7  -1 8016.23 135.727   7
   5   7  -1 7728.79 133.783   3
   5  -7   0 5170.96 111.534   1
   5   7   0 5405.99 112.168   3
   5   7   1 7872.87 137.751   7
   5   7   1 8233.81 138.067   3
   5  -7  -1 7988.28 138.054   1
   5   7   2 1286.10 60.6059   7
   5   7   2 1191.55 54.4893   3
   5   7   3 13680.6 184.291   7
   5  -7  -3 13520.8 184.138   1
   5   7   4 57286.1 382.247   7
   5   7   4 56315.0 344.616   3
   5  -7  -4 56472.6 378.544   1
   5  -7  -5 37145.1 316.913   1
   5  -7  -6 159.784 41.9739   1
   5  -7  -8 1430.11 74.0412   1
   5   7   9 33733.1 271.782   6
   5  -7  -9 36236.0 308.056   1
   5   7  10 43761.0 296.052   6
   5  -7 -10 45905.3 329.072   1
   5  -7 -11 3898.35 95.4652   1
   5  -7 -12 570.749 41.3938   1
   5  -7 -13 69.3982 22.9620   1
   5  -7 -14 3059.31 52.8985   1
   5   8 -13 6833.94 76.2228   4
   5   8 -12 2649.55 56.2691   4
   5   8 -11 3020.63 66.3487   4
   5   8 -10 1627.07 54.7082   4
   5   8  -9 719.609 38.5789   4
   5   8  -8 3866.42 86.5400   4
   5  -8   8 3770.84 77.2593   9
   5   8  -7 1587.39 60.3353   4
   5  -8   7 1471.29 53.2182   9
   5   8  -6 2831.27 78.8398   4
   5  -8   6 3018.09 72.9106   9
   5   8  -6 2752.75 78.1748   5
   5   8  -5 948.975 49.6694   4
   5  -8   5 807.858 44.2866   9
   5  -8   4 1947.33 60.9334   9
   5   8  -4 2003.26 69.2349   4
   5  -8   3 1251.91 51.2270   9
   5  -8   3 1401.73 60.2515   1
   5   8  -3 1260.66 58.9057   4
   5  -8   2 21950.0 213.924   1
   5  -8   2 21254.0 180.324   9
   5  -8   1 570.084 47.3228   1
   5  -8   1 596.790 40.9893   9
   5  -8   0 491.160 46.4234   1
   5  -8   0 389.330 37.4564   9
   5  -8  -1 926.315 57.3255   1
   5  -8  -1 792.350 44.6203   9
   5  -8  -2 20944.2 177.549   9
   5  -8  -2 22699.6 237.518   1
   5  -8  -3 1188.46 48.5215   9
   5  -8  -3 1391.56 66.5113   1
   5  -8  -4 2087.86 80.0909   1
   5  -8  -5 857.558 57.6000   1
   5  -8  -6 3132.00 95.6549   1
   5  -8  -7 1785.08 75.1465   1
   5  -8  -8 4037.84 103.943   1
   5  -8 -10 1558.49 62.8052   1
   5  -8 -11 3015.52 75.3245   1
   5  -8 -12 2638.28 63.1851   1
   5  -8 -13 7185.92 82.7914   1
   5   9 -11 5705.05 72.6778   4
   5   9 -10 174.646 21.8412   4
   5   9  -9 1752.50 51.3600   4
   5   9  -8 2316.11 61.0980   4
   5   9  -7 981.710 45.5554   4
   5   9  -6 716.340 41.2741   4
   5  -9   6 773.974 40.3980   9
   5   9  -6 783.688 43.9166   5
   5   9  -5 5375.69 100.596   4
   5  -9   5 5226.01 89.1119   9
   5   9  -5 5426.62 102.728   5
   5  -9   4 2181.92 60.4836   9
   5   9  -4 2320.80 71.1335   4
   5  -9   3 14790.1 144.900   9
   5   9  -3 15435.5 173.044   4
   5  -9   2 13116.5 160.646   1
   5  -9   2 13507.3 141.711   9
   5  -9   1 21416.8 210.959   1
   5  -9   1 21042.4 172.787   9
   5  -9   0 45704.0 314.493   1
   5   9   0 44926.1 295.421   4
   5  -9  -1 21568.9 221.933   1
   5  -9  -1 20898.4 167.436   9
   5  -9  -2 13757.2 181.219   1
   5   9   2 13290.3 159.610   4
   5  -9  -3 15412.3 190.303   1
   5   9   3 15102.1 168.430   4
   5  -9  -4 2148.57 77.1002   1
   5  -9  -5 5249.99 112.888   1
   5  -9  -6 775.327 52.2609   1
   5  -9  -7 985.271 54.5069   1
   5  -9  -8 2415.99 74.8575   1
   5  -9  -9 1811.80 61.7903   1
   5  -9 -10 72.6028 24.9433   1
   5  10  -9 189.039 18.2321   4
   5  10  -8 2137.59 49.6478   4
   5  10  -7 80.6748 20.6592   4
   5  10  -6 1169.33 44.4029   4
   5  10  -5 1842.07 55.1278   4
   5  10  -5 1939.71 57.2300   5
   5  10  -4 1553.70 53.2176   4
   5 -10   4 1529.17 46.7753   9
   5  10  -4 1637.25 56.6159   5
   5 -10   3 687.053 35.4182   9
   5  10  -3 597.029 38.3992   4
   5 -10   2 2767.48 60.5774   9
   5  10  -2 2822.72 72.6327   4
   5 -10   1 3054.33 62.5799   9
   5  10  -1 3586.87 82.4925   4
   5 -10   0 13544.7 149.491   1
   5  10   0 13805.0 152.205   4
   5 -10  -1 3329.06 80.6277   1
   5  10   1 3553.13 78.2999   4
   5 -10  -2 2937.99 77.4344   1
   5  10   2 2852.71 70.4442   4
   5 -10  -3 683.813 44.7267   1
   5  10   3 590.004 35.9842   4
   5 -10  -4 1676.53 61.0732   1
   5 -10  -5 2002.77 64.9433   1
   5 -10  -6 1319.97 52.1837   1
   5 -10  -7 100.845 26.0729   1
   5 -10  -8 2288.96 58.1082   1
   5 -10  -9 206.738 23.6485   1
   5 -10 -10 930.827 31.8645   1
   5  11  -6 22.1420 12.1391   4
   5  11  -5 281.491 21.4606   4
   5  11  -4 2516.06 52.0541   4
   5  11  -4 2596.57 54.7650   5
   5  11  -3 3909.48 66.3591   4
   5  11  -3 3962.80 71.1652   5
   5  11  -2 1878.42 48.7682   4
   5  11  -1 976.000 37.5620   4
   5  11   0 722.074 33.0842   4
   5  11   1 983.290 36.1827   4
   5 -11  -3 3955.37 67.6193   1
   5 -11  -4 2601.11 55.8222   1
   5 -11  -5 261.901 23.9539   1
   5 -11  -6 9.89181 16.9456   1
   5 -11  -7 437.761 23.4243   1
   5  12  -1 439.149 23.1747   5
   5  12   0 149.182 17.5322   5
   5  12   1 440.833 23.4627   5
   6   0   0 34937.7 205.315   7
   6   0   0 35163.4 174.063   3
   6   0  -1 444.435 26.7239   7
   6   0  -1 464.298 25.3317   3
   6   0   2 145652. 418.759   7
   6   0  -2 145389. 397.443   3
   6   0   3 49799.8 246.250   7
   6   0  -3 49978.7 240.976   3
   6   0   4 136584. 417.384   7
   6   0  -4 138272. 417.932   3
   6   0  -5 26340.4 192.496   3
   6   0   6 60794.9 296.039   1
   6   0  -6 61712.3 305.370   5
   6   0  -6 61342.5 301.025   3
   6   0   7 19962.4 179.990   1
   6   0   7 19991.1 215.893   6
   6   0  -7 19984.7 173.088   5
   6   0  -8 772.407 39.5417   8
   6   0   8 750.524 49.6193   6
   6   0  -8 827.765 40.8914   5
   6   0  -9 389.375 32.5174   8
  -6   0   9 350.598 32.6577   3
   6   0   9 272.912 31.7534   1
   6   0   9 374.833 40.7913   6
   6   0 -10 25596.6 189.594   8
   6   0  10 26094.0 264.271   6
   6   0  10 26087.9 219.888   1
   6   0 -10 25727.1 195.457   5
   6   0 -11 51.4154 25.6885   8
   6   0  11 126.796 33.0935   6
   6   0 -11 140.283 25.7980   5
   6   0  11 102.496 30.4614   1
   6   0 -12 729.040 45.7067   4
   6   0  12 642.769 44.6181   1
   6   0 -12 676.237 39.5162   8
   6   0  12 704.349 50.5816   6
   6   0  13 1720.16 69.3901   6
   6   0 -13 1713.49 64.0190   4
   6   0  13 1915.13 69.2349   1
   6   0 -14 8015.92 124.377   4
   6   0  14 8084.87 121.371   1
   6   0  14 7884.53 129.227   6
   6   0 -15 3944.32 80.1428   4
   6   0  15 3911.39 82.8329   6
   6   0  15 3824.34 74.7320   1
  -6   0 -16 456.462 30.6388   1
   6   0  16 441.831 29.9985   6
   6   1 -16 11105.1 111.616   4
  -6  -1 -16 12569.5 123.462   1
   6  -1  15 837.782 37.7984   1
   6   1 -15 849.049 40.5965   4
  -6  -1 -15 878.280 42.9549   1
   6  -1  15 821.402 39.6695   6
   6   1 -14 1751.09 59.5016   4
   6  -1  14 1742.34 60.8865   6
   6  -1  14 1791.44 58.9389   1
   6   1 -13 124.132 26.2318   4
   6   1 -13 120.761 26.6379   8
   6  -1  13 114.695 29.6779   1
   6  -1  13 142.243 31.0089   6
   6  -1  12 4159.69 92.3335   1
   6   1 -12 4058.89 95.2616   4
   6   1 -12 4045.99 79.5867   8
   6  -1  12 4144.84 101.475   6
   6   1 -11 3960.49 75.6516   8
   6  -1  11 3649.92 98.3003   6
   6  -1  11 3694.13 86.7054   1
   6   1 -11 3880.43 77.1795   5
   6   1 -10 55079.1 278.022   8
   6  -1  10 54892.5 316.079   1
   6   1 -10 55800.1 285.983   5
   6  -1   9 54860.6 311.053   1
  -6   1   9 54710.5 321.355   3
   6   1  -9 53920.1 272.533   8
   6   1  -9 54380.1 285.703   5
   6  -1   8 33819.2 239.165   1
   6   1  -8 33592.4 219.482   8
  -6   1   8 36602.5 253.517   3
   6  -1   8 33441.8 281.242   6
   6   1  -8 33925.3 229.879   5
   6   1  -8 35751.9 251.602   3
   6   1  -7 118842. 413.509   8
   6   1  -7 119181. 431.527   5
   6   1  -6 27914.5 199.621   8
   6   1  -6 27524.6 209.580   5
  -6   1   5 156684. 461.821   3
   6   1  -5 156709. 465.057   3
  -6   1   4 29096.0 189.095   3
   6   1  -4 32453.5 210.766   3
  -6   1   3 3267.83 62.3982   3
   6   1  -3 3846.99 74.0062   3
   6   1  -2 41528.9 241.424   7
   6   1  -2 41497.2 221.633   3
   6   1  -1 28908.4 201.159   7
   6   1  -1 30543.8 184.642   3
   6   1   0 4424.65 78.5582   7
   6   1   0 4667.52 69.8528   3
   6   1   1 30281.7 206.912   7
   6   1   1 30173.0 165.907   3
   6   1   2 42363.3 246.852   7
   6   1   3 3763.83 75.9890   7
   6   1   4 31099.6 215.084   7
   6   1   5 158183. 481.949   7
   6  -1  -6 28146.3 190.999   8
   6   1   6 27968.1 201.034   1
   6   1   6 27654.0 210.685   7
   6   1   6 27487.1 249.682   6
   6  -1  -6 28559.3 198.968   5
   6  -1  -7 119518. 398.608   8
   6   1   7 118261. 421.705   1
   6   1   7 119396. 538.631   6
   6  -1  -7 118688. 411.478   5
   6   1   8 34186.0 299.550   6
   6   1   8 33538.1 241.850   1
   6   1   9 54618.5 383.628   6
   6   1   9 54678.6 317.481   1
   6  -1 -10 55313.1 286.685   8
   6  -1 -10 54628.1 284.943   5
   6   1  11 4036.62 93.1180   1
   6  -1 -11 3747.08 78.9432   8
   6   1  11 3952.63 108.645   6
   6  -1 -12 4379.19 85.1402   8
   6   1  12 4200.11 110.603   6
   6   1  12 4133.47 96.2888   1
   6  -1 -13 113.941 27.6422   4
   6   1  13 71.7775 31.2562   1
   6  -1 -14 1913.26 62.9614   4
   6   1  14 1808.59 68.1849   6
   6   1  15 805.690 43.9479   6
   6   1  16 11824.1 124.003   6
  -6   1 -16 12328.5 113.107   1
   6   2 -16 1031.01 34.9008   4
   6   2 -15 235.472 25.0829   4
  -6  -2 -15 220.858 29.1872   1
   6  -2  15 214.625 23.7504   1
   6   2 -14 600.068 38.7436   4
  -6  -2 -14 620.535 43.8896   1
   6  -2  14 594.579 38.2970   1
   6   2 -13 5655.45 106.144   4
   6   2 -13 5864.19 86.8151   8
   6   2 -12 8996.31 138.113   4
   6   2 -12 8947.46 111.161   8
   6   2 -11 69840.1 304.571   8
   6   2 -11 71056.7 383.135   4
   6   2 -10 100640. 373.364   8
   6  -2  10 101179. 413.593   1
   6   2 -10 99883.8 389.884   5
   6  -2   9 82974.2 378.592   1
   6   2  -9 80370.1 340.472   8
   6   2  -9 82916.8 362.509   5
   6   2  -9 81179.9 390.792   3
   6   2  -8 2793.08 67.8681   8
  -6   2   8 2876.31 74.1475   3
   6   2  -8 2754.13 73.7444   3
   6   2  -7 21466.9 180.728   8
  -6   2   7 21547.0 185.245   3
   6   2  -7 20970.1 188.362   5
   6   2  -7 21457.0 188.391   3
  -6   2   6 69234.4 312.936   3
   6   2  -6 72958.1 329.083   6
   6   2  -6 70833.1 338.683   5
   6  -2   6 73042.3 343.257   1
   6   2  -6 74564.5 336.804   8
   6   2  -5 28651.4 201.603   6
   6   2  -5 29164.7 218.917   5
   6   2  -5 29340.1 216.531   3
  -6   2   4 42064.0 222.834   3
   6   2  -4 45511.4 267.906   3
  -6   2   3 32520.9 188.091   3
   6   2  -3 33192.0 223.778   7
  -6   2   2 31358.2 175.368   3
   6   2  -2 31087.8 206.406   3
   6   2  -1 7372.34 105.929   7
   6   2  -1 7704.86 99.6783   3
   6   2   0 2042.17 59.9828   7
   6   2   0 1650.42 46.5772   3
   6   2   1 7864.18 113.561   7
   6   2   1 7439.94 89.7524   3
   6   2   2 31264.6 226.188   7
   6   2   3 34847.8 239.852   7
   6   2   4 43904.8 273.387   7
   6   2   5 28024.2 219.703   7
   6   2   5 28581.4 252.241   6
   6  -2  -6 72629.6 298.702   8
   6   2   6 72324.0 365.344   7
   6   2   6 71842.1 417.333   6
   6   2   6 72348.3 326.455   1
   6  -2  -6 72300.7 312.079   5
   6   2   7 22160.0 206.979   7
   6   2   7 21791.2 238.199   6
   6   2   7 21987.9 188.199   1
   6  -2  -7 21543.0 171.473   8
   6  -2  -8 2925.65 67.0895   8
   6   2   8 2897.51 92.3924   6
   6   2   8 2921.56 76.2195   1
   6   2   9 82018.0 477.119   6
   6  -2  -9 82271.1 349.210   5
   6   2  10 100319. 452.117   1
   6   2  10 102203. 535.944   6
   6   2  11 70717.8 442.968   6
   6   2  11 69373.9 386.267   1
   6   2  12 9403.80 161.621   6
   6   2  13 5827.41 125.082   6
   6   2  13 5581.45 106.792   1
   6   2  14 548.772 44.1897   6
   6   2  15 207.650 30.4324   6
  -6   2 -16 764.635 29.0893   1
   6   2  16 796.996 36.5212   6
  -6  -3 -16 2473.20 53.6902   1
   6   3 -15 48.3713 17.8270   4
  -6  -3 -15 32.8447 23.2841   1
  -6  -3 -14 3748.96 84.6464   1
   6   3 -14 3466.51 76.4312   4
   6  -3  14 3624.96 72.0396   1
   6   3 -13 7061.97 114.716   4
   6  -3  13 6733.33 104.838   1
   6   3 -12 4110.26 91.9190   4
   6   3 -12 4219.94 74.1968   8
   6  -3  12 4374.53 90.2974   1
   6  -3  11 38718.6 258.852   1
   6   3 -11 37931.5 223.051   8
   6   3 -11 37946.7 277.013   4
   6   3 -10 12149.2 130.744   8
   6   3 -10 12190.0 156.113   4
   6  -3  10 11996.3 145.781   1
   6   3 -10 12013.7 138.665   5
   6  -3   9 41888.6 269.649   1
   6   3  -9 40845.5 243.844   8
  -6   3   9 41334.4 277.602   3
   6   3  -9 41449.3 262.431   5
   6  -3   8 22208.9 168.853   9
   6   3  -8 22233.0 182.951   8
  -6   3   8 21813.3 194.701   3
   6   3  -8 22346.3 196.722   5
   6   3  -8 22329.5 210.162   3
   6  -3   8 21783.2 192.112   1
   6  -3   7 222.842 24.8991   9
   6   3  -7 163.379 28.7798   5
   6  -3   7 200.503 28.5316   1
   6   3  -7 176.245 29.1303   3
  -6   3   6 28022.7 207.332   3
   6   3  -6 27873.9 210.877   6
   6  -3   6 27872.5 221.025   1
   6   3  -6 27275.1 220.952   5
   6  -3   5 22810.9 169.465   9
  -6   3   5 21939.6 175.338   3
   6  -3   5 21552.1 192.993   1
   6   3  -5 22514.6 186.710   6
   6   3  -5 22097.6 199.665   5
  -6   3   4 31388.8 201.703   3
   6  -3   4 31159.8 235.096   1
   6   3  -4 31079.7 232.954   7
   6   3  -4 30053.8 217.398   6
   6   3  -4 30394.8 233.483   5
   6   3  -4 32014.6 233.881   3
  -6   3   3 3937.09 70.1356   3
   6   3  -3 3922.12 81.6275   3
   6   3  -2 47145.5 281.664   7
   6   3  -2 48283.6 270.456   3
   6   3  -1 29450.9 228.992   7
   6   3  -1 30146.5 209.043   3
   6   3   0 43358.1 246.080   3
   6   3   1 29954.0 234.833   7
   6   3   1 29557.1 194.849   3
   6   3   2 46404.5 290.431   7
   6   3   2 46666.5 241.257   3
   6   3   3 3658.25 85.7288   7
   6   3   4 30193.6 238.505   7
   6  -3  -4 30782.2 197.648   5
   6  -3  -5 22332.8 159.553   8
   6   3   5 23171.2 217.831   7
   6   3   5 23985.7 235.885   6
   6  -3  -5 21232.8 168.360   5
   6  -3  -5 21415.0 207.222   1
   6   3   6 27097.6 204.962   1
   6  -3  -6 26795.0 178.811   8
   6   3   6 28068.0 242.125   7
   6   3   6 27707.8 263.419   6
   6  -3  -6 27703.2 239.540   1
   6   3   7 151.416 27.1709   1
   6  -3  -7 187.448 26.1326   8
   6   3   7 150.516 28.8030   7
   6   3   7 151.220 34.5463   6
   6  -3  -7 199.006 31.2606   1
   6   3   8 22999.9 207.081   1
   6   3   8 22399.2 225.330   7
   6   3   8 22476.0 250.997   6
   6   3   9 41716.2 341.200   6
   6   3   9 42078.6 289.745   1
   6   3  10 12438.9 188.855   6
   6   3  10 12409.5 161.824   1
   6   3  11 35568.2 273.094   1
   6   3  11 38188.7 325.834   6
   6   3  12 3884.88 90.2145   1
   6   3  12 4334.52 110.823   6
   6   3  13 7301.54 135.111   6
   6   3  14 3571.36 88.4637   6
   6   3  15 31.0438 23.3969   6
   6   3  16 2044.34 50.2683   6
  -6  -4 -16 2516.40 48.4305   1
   6   4 -15 1183.05 38.2002   4
  -6  -4 -15 1405.32 45.9816   1
   6   4 -14 2964.35 66.7423   4
  -6  -4 -14 3211.08 73.9890   1
  -6  -4 -13 2743.66 75.5648   1
   6   4 -13 2640.51 68.6406   4
  -6  -4 -12 5223.94 107.822   1
   6  -4  12 5337.26 93.2807   1
   6   4 -11 4705.60 95.7454   4
   6  -4  11 4796.49 91.1832   1
  -6  -4 -11 4917.50 106.370   1
   6   4 -10 4470.45 93.9210   4
   6   4 -10 4445.76 78.4872   8
   6  -4  10 4533.13 90.4314   1
   6  -4   9 1292.57 52.5102   1
   6  -4   9 1180.41 44.4938   9
   6   4  -9 1286.78 51.9422   5
   6   4  -8 1228.08 48.9812   8
  -6   4   8 1234.35 51.7994   3
   6   4  -8 1234.97 52.4954   5
   6  -4   8 1180.79 52.1668   1
   6   4  -8 1329.53 57.0701   3
   6  -4   7 5867.35 93.0221   9
   6   4  -7 5778.78 100.444   8
  -6   4   7 5523.16 99.2984   3
   6   4  -7 5514.34 102.888   5
   6  -4   7 5652.01 101.236   1
   6   4  -7 5352.86 104.489   3
   6  -4   6 6874.03 100.925   9
  -6   4   6 6806.72 106.847   3
   6  -4   6 6660.59 111.151   1
   6   4  -6 7466.97 111.457   6
   6   4  -6 7657.33 122.291   5
   6   4  -6 7403.91 122.819   3
   6  -4   5 39083.8 231.319   9
  -6   4   5 38083.3 238.336   3
   6  -4   5 38933.4 269.398   1
   6   4  -5 37788.8 246.962   6
   6   4  -5 38129.0 272.351   5
   6  -4   4 29459.4 199.468   9
  -6   4   4 28192.4 198.140   3
   6  -4   4 29110.6 232.083   1
   6   4  -4 27271.4 212.165   6
   6   4  -4 28285.1 235.202   5
   6   4  -4 27993.1 227.886   3
   6  -4   3 1466.11 50.0161   9
   6  -4   3 1459.99 56.6169   1
   6   4  -3 1764.91 62.4880   7
   6   4  -3 1654.08 56.5684   6
   6   4  -3 1640.63 59.7704   5
   6   4  -3 1584.81 55.4606   3
   6  -4   2 5741.75 107.023   1
   6   4  -2 5661.82 102.129   7
   6   4  -2 5916.24 103.916   6
   6   4  -1 9213.33 132.528   7
   6   4  -1 9582.23 133.485   6
   6   4  -1 9648.40 128.209   3
   6   4   0 3036.64 79.8680   7
   6   4   0 2867.99 77.4342   6
   6   4   0 2831.78 68.1770   3
   6  -4  -1 9183.98 135.934   1
   6   4   1 9274.15 137.977   7
   6   4   1 9431.78 137.533   6
   6   4   1 9263.15 120.090   3
   6   4   2 6041.11 114.392   6
   6  -4  -2 5675.05 109.575   1
   6   4   3 1577.55 61.3802   7
   6  -4  -3 1674.28 63.0361   1
   6   4   4 27765.7 243.884   7
   6   4   4 28659.8 260.183   6
   6  -4  -4 28375.3 248.960   1
   6   4   5 39105.5 296.254   7
   6   4   5 38477.8 306.156   6
   6   4   6 7255.92 131.232   7
   6   4   6 7395.73 138.987   6
   6  -4  -6 7048.36 97.0228   8
   6  -4  -7 5739.47 92.0117   8
   6   4   7 5491.36 117.648   7
   6   4   7 5345.58 122.545   6
   6  -4  -7 5730.43 121.084   1
   6   4   7 5636.59 102.173   1
   6   4   8 1240.65 60.1069   7
   6   4   8 1358.97 66.3683   6
   6   4   8 1242.17 54.9198   1
   6  -4  -8 1343.21 64.0200   1
   6   4   9 1211.31 64.3325   6
   6   4   9 1153.22 52.9614   1
   6  -4  -9 1355.63 62.7772   1
   6   4  10 4571.77 115.591   6
   6  -4 -10 4544.34 104.048   1
   6   4  11 4769.08 116.668   6
   6   4  12 5357.41 118.537   6
   6   4  13 2675.84 80.9552   6
   6   4  14 2878.06 74.6930   6
   6   4  15 1315.94 46.5498   6
   6   4  16 2345.89 46.8233   6
  -6  -5 -15 10281.2 103.008   1
   6   5 -14 326.477 25.2550   4
  -6  -5 -14 348.348 29.6682   1
   6   5 -13 8200.36 108.531   4
  -6  -5 -13 8977.41 122.575   1
   6   5 -12 4667.58 90.1021   4
  -6  -5 -12 4668.20 96.3639   1
  -6  -5 -11 912.329 50.5451   1
   6  -5  11 956.984 43.0407   1
   6   5 -11 885.658 43.5902   4
   6   5 -10 2629.07 71.4056   4
  -6  -5 -10 2641.67 78.8856   1
   6  -5  10 2560.65 67.8577   1
   6  -5   9 2663.03 69.9714   1
   6   5  -9 2496.41 71.0063   4
  -6  -5  -9 2515.38 76.8023   1
   6  -5   9 2552.07 64.9942   9
   6   5  -9 2591.84 70.0315   5
   6  -5   8 3102.33 72.2715   9
   6   5  -8 3164.97 71.2194   8
   6   5  -8 3189.93 80.7717   5
   6  -5   8 3162.22 78.6318   1
   6  -5   7 1838.18 58.6789   9
   6   5  -7 1857.93 61.6591   8
   6   5  -7 1707.65 64.1398   5
   6  -5   6 13403.8 145.029   9
  -6   5   6 14905.1 173.672   3
   6  -5   6 13120.2 158.733   1
   6   5  -6 13580.9 168.631   5
   6   5  -6 14389.5 181.331   3
   6  -5   5 46484.4 263.502   9
  -6   5   5 51769.9 312.271   3
   6  -5   5 45538.1 295.666   1
   6   5  -5 43530.6 273.155   6
   6   5  -5 43829.3 300.579   5
   6   5  -5 36729.9 281.439   3
   6  -5   4 67580.0 319.570   9
   6  -5   4 63253.2 349.609   1
   6   5  -4 63100.6 347.035   7
   6   5  -4 65492.0 329.997   6
   6   5  -4 64851.3 365.071   5
   6   5  -4 60242.2 356.486   3
   6  -5   3 15995.9 156.305   9
   6  -5   3 16056.0 180.115   1
   6   5  -3 16684.5 187.649   7
   6   5  -3 15478.6 166.926   6
   6   5  -3 16920.5 189.366   3
   6  -5   2 2843.48 79.6730   1
   6   5  -2 2887.77 78.0593   7
   6   5  -2 2739.14 70.2333   6
   6   5  -2 3032.26 80.5420   3
   6  -5   1 43841.2 304.049   1
   6   5  -1 43273.2 300.660   7
   6   5  -1 42836.0 289.312   6
   6   5  -1 44435.4 293.037   3
   6  -5   0 34251.7 273.265   1
   6   5   0 34185.1 263.199   6
   6   5   0 34814.9 253.187   3
   6   5   1 43051.7 299.939   6
   6   5   1 43102.4 278.103   3
   6   5   2 3214.42 88.1079   7
   6   5   2 2957.16 84.3072   6
   6   5   2 3065.51 76.1136   3
   6   5   3 15709.8 192.293   7
   6   5   3 15785.7 190.116   6
   6  -5  -3 15958.4 195.562   1
   6   5   4 66435.1 396.684   6
   6  -5  -4 63310.5 391.886   1
   6   5   5 44884.7 337.864   7
   6   5   5 44347.3 329.679   6
   6   5   6 13821.1 190.355   7
   6   5   6 13550.5 187.144   6
   6  -5  -6 13223.4 186.428   1
   6   5   7 1780.09 73.9910   6
   6  -5  -7 1754.50 75.0051   1
   6  -5  -8 3260.30 96.1485   1
   6   5   8 3194.63 95.2276   6
   6   5   9 2528.90 86.0684   6
   6  -5  -9 2739.27 86.3774   1
   6   5  10 2790.08 89.5168   6
   6  -5 -10 2397.48 79.5564   1
   6   5  11 929.042 55.3943   6
   6  -5 -11 908.627 49.9359   1
   6   5  12 4604.85 102.712   6
   6  -5 -12 4438.57 89.3111   1
   6   5  13 8332.03 122.453   6
   6   5  14 343.429 30.8030   6
   6   5  15 10084.5 99.8483   6
  -6  -6 -14 1001.48 35.1855   1
  -6  -6 -13 598.878 34.2352   1
   6   6 -13 614.950 30.3801   4
   6   6 -12 9963.88 118.668   4
  -6  -6 -12 9717.51 123.847   1
  -6  -6 -11 6870.42 112.966   1
   6   6 -11 6771.39 103.626   4
   6   6  -9 3774.37 84.0758   4
   6  -6   9 3599.39 78.8547   1
   6  -6   9 3603.11 77.1264   9
   6  -6   8 21044.4 181.627   9
   6   6  -8 20950.9 195.938   5
   6  -6   8 21388.4 189.831   1
   6  -6   7 11420.2 135.172   9
   6   6  -7 11175.0 150.652   5
   6  -6   7 11310.8 142.201   1
   6  -6   6 24846.3 194.600   9
   6  -6   6 25126.3 220.325   1
   6  -6   5 6696.58 119.062   1
   6   6  -5 6653.11 107.877   6
   6   6  -5 6837.08 124.553   5
   6  -6   4 31468.5 253.123   1
   6   6  -4 29689.6 241.589   7
   6   6  -4 29244.0 223.715   6
   6   6  -4 31487.8 262.876   5
   6  -6   3 62164.0 358.838   1
   6   6  -3 62198.9 363.814   7
   6   6  -3 59656.9 324.511   6
   6   6  -3 60414.4 366.926   3
   6  -6   2 21535.0 185.927   9
   6  -6   2 20788.3 211.131   1
   6   6  -2 20508.3 210.344   7
   6   6  -2 21233.4 220.328   3
   6  -6   1 26905.4 210.748   9
   6  -6   1 26574.0 242.855   1
   6   6  -1 27319.9 247.626   7
   6   6  -1 26631.7 240.019   3
   6   6   0 75.6010 29.2406   3
   6  -6   0 59.7968 33.1725   1
   6   6   0 72.0033 28.1862   7
   6   6   0 45.3512 27.5218   6
   6  -6  -1 26746.9 250.867   1
   6   6   1 27244.5 259.343   7
   6   6   1 27061.4 238.595   6
   6   6   2 21244.9 230.892   7
   6   6   2 21236.6 215.598   6
   6   6   2 20942.8 207.908   3
   6  -6  -2 21364.5 226.864   1
   6   6   3 60457.8 385.607   7
   6   6   3 61582.2 374.431   6
   6   6   4 31233.6 286.553   7
   6   6   4 31584.5 272.279   6
   6   6   5 6614.91 131.124   6
   6  -6  -5 6818.87 137.657   1
   6   6   6 26400.0 256.960   6
   6  -6  -6 25302.0 260.946   1
   6   6   7 11219.0 170.381   6
   6  -6  -7 11412.4 176.430   1
   6   6   8 21432.9 232.090   6
   6  -6  -8 20836.0 232.866   1
   6   6   9 3955.50 102.792   6
   6  -6  -9 3654.40 99.1008   1
   6   6  10 4173.77 100.615   6
   6  -6 -10 4467.24 103.644   1
   6   6  11 6849.06 120.644   6
   6  -6 -11 7014.10 117.831   1
   6   6  12 9726.17 130.770   6
   6  -6 -12 9420.57 121.627   1
   6   6  13 574.739 33.8213   6
   6  -6 -13 587.451 30.6839   1
   6   6  14 984.887 33.6578   6
   6   7 -12 2059.91 49.1387   4
   6   7 -11 366.686 28.1505   4
   6   7 -10 8575.27 111.330   4
   6   7  -9 15136.3 154.454   4
   6   7  -8 38764.0 250.305   4
   6   7  -8 39558.2 254.299   5
   6   7  -7 20070.2 186.264   4
   6  -7   7 20609.3 178.684   9
   6   7  -7 20593.9 197.520   5
   6   7  -6 1936.23 62.3080   4
   6  -7   6 2128.32 67.3585   1
   6   7  -6 2113.63 71.2688   5
   6  -7   5 1113.69 48.4399   9
   6  -7   5 1318.98 57.5416   1
   6   7  -5 1219.42 58.1495   5
   6  -7   4 3767.27 82.0727   9
   6  -7   4 3475.82 88.7363   1
   6   7  -4 3492.35 78.7334   6
   6   7  -4 3647.14 94.7232   5
   6  -7   3 5665.72 98.2865   9
   6  -7   3 5794.30 114.138   1
   6   7  -3 5576.34 98.2571   6
   6  -7   2 2558.75 71.2169   9
   6  -7   2 2402.76 79.2042   1
   6   7  -2 2578.16 70.0582   6
   6  -7   1 5247.96 112.523   1
   6  -7   1 5044.65 92.7967   9
   6  -7   0 453.562 45.0168   1
   6  -7   0 459.092 37.4933   9
   6   7   0 394.872 33.8154   6
   6  -7  -1 5326.76 116.928   1
   6  -7  -1 5012.80 94.3960   9
   6   7   1 5327.60 107.155   6
   6  -7  -2 2581.40 85.7710   1
   6   7   2 2708.55 79.8192   6
   6   7   3 5852.68 114.450   6
   6  -7  -3 5790.16 125.006   1
   6   7   4 3607.49 92.6805   6
   6  -7  -4 3477.55 100.049   1
   6   7   5 1235.75 60.6098   6
   6   7   6 2096.98 73.6185   6
   6   7   7 20688.2 214.043   6
   6  -7  -7 21364.6 235.097   1
   6   7   8 38778.3 286.237   6
   6  -7  -8 39483.4 309.418   1
   6   7   9 15611.6 175.467   6
   6  -7  -9 15468.5 188.199   1
   6   7  10 8877.37 124.417   6
   6  -7 -10 8592.41 133.359   1
   6   7  11 548.416 35.2243   6
   6  -7 -11 573.958 40.2676   1
   6   7  12 2024.95 50.6324   6
   6  -7 -12 2084.80 54.8757   1
   6   8 -11 4379.41 64.1801   4
   6   8 -10 6593.53 85.5430   4
   6   8  -9 1876.98 51.7442   4
   6   8  -8 3435.47 71.2802   4
   6   8  -7 2409.79 62.9843   4
   6  -8   7 2292.21 60.9064   9
   6   8  -7 2490.64 67.1207   5
   6   8  -6 1800.83 57.2435   4
   6  -8   6 1672.99 56.2114   9
   6   8  -6 1801.67 63.6162   5
   6   8  -5 1896.61 59.4466   4
   6  -8   5 2083.93 61.5595   9
   6  -8   5 2139.81 64.3461   1
   6   8  -5 2059.92 70.3045   5
   6  -8   4 4020.31 81.7942   9
   6  -8   4 3910.26 88.7945   1
   6   8  -4 3922.36 94.7717   5
   6  -8   3 6550.37 102.525   9
   6  -8   3 6334.53 115.198   1
   6  -8   2 2607.88 68.2074   9
   6  -8   2 2696.99 81.6338   1
   6  -8   1 45226.2 310.901   1
   6  -8   1 43858.3 255.808   9
   6  -8   0 2515.01 83.5570   1
   6  -8   0 2936.46 74.9698   9
   6  -8  -1 45372.5 330.892   1
   6  -8  -1 43502.9 257.248   9
   6  -8  -2 2653.89 86.8894   1
   6  -8  -2 2467.96 67.2862   9
   6  -8  -3 6294.27 128.171   1
   6  -8  -3 5938.46 97.1274   9
   6  -8  -4 4170.16 106.491   1
   6  -8  -4 3758.62 77.5363   9
   6  -8  -5 1880.82 55.4348   9
   6  -8  -5 2165.92 80.6409   1
   6  -8  -6 1810.13 73.4134   1
   6  -8  -9 2122.30 67.1155   1
   6  -8 -10 7130.24 107.067   1
   6  -8 -11 4950.04 80.4452   1
   6  -8 -12 6463.26 75.6610   1
   6   9  -9 1151.17 33.6322   4
   6   9  -8 398.526 24.9806   4
   6   9  -7 318.382 23.9461   4
   6   9  -7 391.803 27.9750   5
   6   9  -6 1713.62 49.9083   4
   6  -9   6 1735.81 49.5990   9
   6   9  -6 1697.38 53.5132   5
   6   9  -5 643.339 34.5120   4
   6  -9   5 643.571 38.2079   9
   6  -9   4 1748.33 54.1169   9
   6   9  -4 1795.85 63.1016   5
   6  -9   3 4060.26 76.9319   9
   6  -9   3 4066.36 84.7158   1
   6   9  -3 4225.43 94.8910   5
   6  -9   2 8180.33 108.368   9
   6  -9   2 8521.65 124.150   1
   6  -9   1 12966.0 133.574   9
   6  -9   1 13337.5 160.714   1
   6  -9   0 27992.8 191.911   9
   6  -9   0 28067.5 234.639   1
   6  -9  -1 12464.2 128.386   9
   6  -9  -1 13125.8 166.761   1
   6  -9  -2 8706.69 138.401   1
   6  -9  -2 8217.37 103.872   9
   6  -9  -3 4357.33 102.114   1
   6  -9  -3 3830.96 70.4762   9
   6  -9  -4 1749.53 67.3762   1
   6  -9  -5 679.286 47.6593   1
   6  -9  -6 1883.16 64.8265   1
   6  -9  -7 343.811 35.1958   1
   6  -9  -8 445.086 35.3952   1
   6  -9 -10 3254.86 60.6608   1
   6  10  -6 1111.47 34.9503   5
   6  10  -5 102.351 21.8176   5
   6 -10   4 1055.51 36.5023   9
   6  10  -4 1106.23 43.4901   5
   6 -10   3 6858.11 84.0433   9
   6  10  -3 7334.13 104.686   5
   6 -10   2 6522.47 84.5657   9
   6  10  -2 6816.22 106.296   5
   6 -10   1 2313.65 58.7854   1
   6 -10   1 2130.81 50.3847   9
   6 -10   0 3682.83 62.0825   9
   6 -10   0 3985.46 78.7159   1
   6 -10  -1 2316.97 63.1012   1
   6 -10  -2 6940.34 103.216   1
   6 -10  -3 7263.12 106.193   1
   6 -10  -4 1208.81 47.9400   1
   6 -10  -5 99.7506 23.6813   1
   6 -10  -6 1197.54 44.4769   1
   6 -10  -7 268.078 25.3585   1
   6 -10  -8 1302.90 38.2258   1
   6  11  -4 1230.56 32.8689   5
   6  11  -3 919.978 32.4227   5
   6  11  -2 1444.15 41.8537   5
   6  11  -1 620.945 31.3745   5
   6  11   0 126.691 21.5657   5
   6 -11  -2 1467.90 37.1843   1
   6  11   2 1389.41 42.1672   5
   6 -11  -3 839.846 30.5495   1
   6  11   3 854.481 33.4570   5
   6 -11  -4 1206.39 33.7861   1
   6  11   4 1180.88 33.9532   5
   7   0   0 44.1889 18.5084   7
   7   0   1 26336.0 193.158   7
   7   0  -1 27249.8 177.414   3
   7   0   2 83640.4 346.745   7
   7   0  -2 85687.9 327.156   3
   7   0  -3 4026.15 80.9876   8
   7   0   3 4175.16 81.0384   1
   7   0  -4 237724. 579.116   3
   7   0   4 236457. 702.378   6
   7   0  -4 239305. 575.536   6
   7   0  -4 236144. 602.052   5
   7   0  -4 237137. 600.397   8
   7   0   4 237976. 600.642   1
   7   0  -5 22355.3 183.821   3
   7   0  -5 22133.5 186.445   8
   7   0   5 22047.4 187.412   1
   7   0   6 47844.0 283.266   1
   7   0  -6 47489.9 276.866   5
   7   0   7 854.733 45.7680   1
   7   0  -7 733.933 41.1464   8
  -7   0   7 832.079 46.4068   3
   7   0   7 783.260 50.9768   6
   7   0  -7 771.454 41.3899   5
  -7   0   8 3141.34 82.5089   3
   7   0   8 3296.87 79.1574   1
   7   0   8 3000.90 91.6287   6
   7   0  -8 2877.57 70.6742   5
   7   0  -9 8550.67 114.683   8
   7   0   9 8332.01 149.885   6
   7   0  -9 8266.72 118.665   5
   7   0 -10 10615.2 124.629   8
   7   0  10 10362.4 164.324   6
   7   0 -10 10571.7 128.164   5
   7   0 -11 199.005 30.9409   8
   7   0  11 240.830 35.7600   6
   7   0 -11 268.294 29.0321   5
   7   0  12 8618.01 128.597   1
   7   0  12 8362.46 136.098   6
   7   0  13 1759.49 61.9589   6
   7   0  13 1938.18 62.3594   1
   7   0  14 17.8667 20.7969   6
   7   0  14 57.3368 22.9743   1
  -7   0 -15 23024.2 166.945   1
   7   0  15 20556.9 149.793   6
  -7   0 -16 7234.69 78.2440   1
  -7  -1 -16 3437.38 55.8759   1
   7  -1  15 990.828 35.8659   1
   7  -1  14 905.070 41.4554   1
   7  -1  13 733.778 40.4296   6
   7  -1  13 768.491 43.2577   1
   7  -1  12 4994.18 98.2128   1
   7   1 -12 5164.90 85.1879   8
   7   1 -12 5103.33 81.7481   5
   7   1 -11 14413.3 140.632   8
   7  -1  11 14929.2 168.548   1
   7   1 -11 14631.0 143.620   5
   7   1 -10 3003.49 71.6230   8
   7  -1  10 2925.39 85.6376   6
   7  -1  10 3031.02 80.3734   1
   7   1 -10 3055.36 74.0353   5
   7   1  -9 17539.0 161.735   8
   7  -1   9 17239.8 175.958   1
   7   1  -9 17130.4 169.459   5
   7   1  -8 2295.59 64.4871   8
   7   1  -8 2181.58 63.6873   5
   7  -1   7 1879.53 62.7017   1
   7   1  -7 1992.27 61.3114   8
  -7   1   7 2036.90 67.6188   3
   7   1  -7 1860.58 61.0149   5
  -7   1   6 48438.7 282.966   3
   7   1  -6 48440.5 290.148   5
   7  -1   6 50021.9 291.146   1
   7   1  -6 50256.0 295.273   3
  -7   1   5 39640.3 251.174   3
   7   1  -5 37904.9 244.685   6
   7  -1   5 37527.2 252.790   1
   7   1  -5 38945.0 253.262   3
   7  -1   4 100140. 400.297   1
   7   1  -4 99400.0 405.960   5
   7   1  -4 100329. 393.059   3
  -7   1   3 127473. 403.623   3
   7  -1   3 130148. 457.872   1
   7   1  -3 129321. 456.189   5
   7   1  -3 128435. 415.425   3
   7  -1   2 120373. 436.446   1
   7   1  -2 119488. 391.159   3
   7   1  -1 2354.28 64.3755   7
   7   1  -1 2458.55 57.5770   3
   7   1   0 37263.2 247.779   7
   7   1   1 2404.91 65.6858   7
   7   1   2 123159. 450.744   7
   7   1   2 120360. 492.616   6
   7   1   3 127861. 462.271   7
   7  -1  -3 128495. 421.927   5
   7   1   4 96748.8 375.228   1
   7  -1  -4 99809.9 370.665   8
   7   1   4 97654.1 412.475   7
   7   1   4 99423.3 473.513   6
   7  -1  -4 99113.2 375.051   5
   7   1   5 38695.0 247.213   1
   7  -1  -5 38680.6 234.955   8
   7   1   5 38057.6 301.956   6
   7  -1  -5 38694.8 243.190   5
   7   1   6 48786.4 285.975   1
   7   1   6 48980.6 348.589   6
   7  -1  -6 49701.8 267.496   8
   7  -1  -7 2167.05 61.2876   8
   7   1   7 2096.87 64.1513   1
   7  -1  -7 2041.42 62.0560   5
   7  -1  -8 2392.23 64.6951   8
  -7  -1   8 2395.92 74.9450   3
   7   1   8 2285.46 83.6618   6
   7   1   8 2266.50 68.2881   1
   7  -1  -8 2374.77 65.0662   5
   7   1   9 18056.1 221.091   6
   7   1   9 17856.5 187.415   1
   7   1  10 3246.49 85.3459   1
   7   1  10 3120.57 96.4686   6
   7  -1 -10 3069.73 72.9084   5
   7  -1 -11 15250.3 149.184   8
   7   1  11 15129.8 197.792   6
   7   1  12 5172.58 112.003   6
   7   1  13 837.413 45.5087   1
   7   1  13 868.550 48.7742   6
   7   1  14 863.314 40.8585   1
   7   1  14 960.125 44.7058   6
   7   1  15 1112.27 40.3914   6
  -7  -2 -15 327.550 26.3925   1
   7  -2  15 200.376 19.8368   1
   7  -2  14 2390.47 58.3387   1
  -7  -2 -14 2692.11 67.0114   1
   7   2 -13 7552.65 92.1757   8
   7  -2  13 7799.10 108.733   1
   7   2 -12 1017.98 42.8231   8
   7  -2  12 930.071 47.6722   1
   7   2 -11 7492.63 102.492   8
   7  -2  11 7402.46 116.629   1
   7   2 -10 19277.9 166.263   8
   7  -2  10 19269.9 184.724   1
   7   2 -10 19324.9 174.294   5
   7   2  -9 20898.0 175.807   8
   7  -2   9 20844.4 196.122   1
   7   2  -9 21202.7 187.704   5
   7  -2   8 68642.7 354.338   1
   7   2  -8 68375.5 323.050   8
   7   2  -8 68068.4 341.517   5
   7   2  -7 43089.6 263.830   8
  -7   2   7 43228.8 283.692   3
   7   2  -7 43702.9 279.344   5
   7   2  -6 54499.1 302.370   8
  -7   2   6 54888.7 305.490   3
   7   2  -6 54102.6 321.256   3
  -7   2   5 10916.6 131.480   3
   7   2  -5 10621.7 135.253   6
   7  -2   5 10730.1 139.348   1
   7   2  -5 10369.0 139.438   5
   7   2  -5 10520.5 136.042   8
   7   2  -5 11209.7 142.974   3
  -7   2   4 16285.9 153.215   3
   7  -2   4 15984.6 169.628   1
   7   2  -4 15946.3 164.502   6
   7  -2   3 53653.9 308.949   1
   7   2  -3 53500.1 293.658   3
   7  -2   2 12128.0 146.403   1
   7   2  -2 12268.3 148.320   6
   7   2  -2 12279.1 147.130   5
   7   2  -2 12377.5 135.073   3
   7  -2   1 1097.44 48.1843   1
   7   2  -1 1035.96 47.6416   7
   7   2  -1 1037.41 48.6365   6
   7   2  -1 1048.51 46.7501   5
   7   2  -1 1086.83 42.9921   3
   7  -2   0 7160.49 112.852   1
   7   2   0 8655.17 126.341   7
   7   2   0 7604.05 123.014   6
   7   2   0 7570.63 112.414   5
   7   2   0 8182.66 107.511   3
   7  -2  -1 1087.44 47.6796   1
   7   2   1 1090.88 49.2203   7
   7   2   1 1140.00 53.0698   6
   7   2   2 12743.6 165.100   6
   7  -2  -2 12848.9 130.139   5
   7  -2  -3 52125.1 308.394   1
   7  -2  -3 52396.8 251.100   8
   7   2   3 52044.2 320.482   7
   7   2   3 52827.1 343.239   6
   7  -2  -3 51758.3 269.390   5
   7  -2  -4 16216.0 144.433   8
   7   2   4 16000.5 178.453   7
   7   2   4 15923.9 197.578   6
   7  -2  -4 16007.6 152.136   5
   7   2   5 10523.8 148.214   7
   7   2   5 10729.6 165.650   6
   7  -2  -5 10875.3 120.944   8
   7  -2  -5 10910.0 129.326   5
   7  -2  -6 52920.1 270.715   8
   7   2   6 52675.7 331.338   7
   7   2   6 53602.0 371.193   6
   7   2   6 52567.9 289.892   1
   7  -2  -7 42027.6 243.828   8
   7   2   7 43402.9 341.952   6
   7   2   7 43472.2 281.030   1
   7  -2  -7 41171.1 256.363   5
   7  -2  -8 67143.6 302.722   8
   7   2   8 67835.0 433.332   6
   7  -2  -8 68505.8 322.975   5
   7   2   9 21202.5 204.107   1
   7  -2  -9 21238.3 179.767   8
   7   2   9 21223.9 245.842   6
   7  -2  -9 20866.0 182.865   5
   7   2  10 18846.1 193.627   1
   7   2  10 19624.6 232.056   6
   7   2  11 8248.70 148.808   6
   7   2  11 8273.43 129.920   1
   7   2  12 1011.25 51.7324   1
   7   2  12 1115.86 59.1114   6
   7   2  13 7294.29 123.728   6
   7   2  14 2488.48 66.4070   6
   7   2  15 260.096 25.1245   6
  -7  -3 -15 174.274 21.5410   1
  -7  -3 -14 2241.99 58.6605   1
   7  -3  14 1942.14 47.9892   1
   7   3 -13 6274.98 77.1853   8
   7  -3  13 6151.00 91.3906   1
   7   3 -12 3838.05 67.5739   8
   7  -3  12 3545.85 77.6681   1
   7   3 -11 5506.62 84.6157   8
   7  -3  11 5654.19 100.058   1
   7   3 -11 5526.88 87.0084   5
   7   3 -10 10479.0 121.445   8
   7  -3  10 10336.7 134.388   1
   7   3 -10 10351.1 126.064   5
   7   3  -9 2433.58 65.6660   8
   7   3  -9 2601.69 70.3660   5
   7  -3   8 61349.3 333.566   1
   7   3  -8 61315.9 308.205   8
   7   3  -7 32158.7 228.640   8
  -7   3   7 32750.5 245.653   3
   7   3  -7 32964.8 245.491   5
   7  -3   7 32125.7 244.272   1
   7  -3   6 12830.7 131.326   9
   7   3  -6 11996.4 146.361   8
  -7   3   6 12384.1 144.840   3
   7   3  -6 11931.3 152.997   5
   7  -3   6 12616.5 153.741   1
   7   3  -6 12069.9 157.097   3
   7  -3   5 20329.1 167.314   9
  -7   3   5 20117.2 180.090   3
   7  -3   5 19494.4 192.922   1
   7   3  -5 20205.3 199.803   5
   7   3  -5 20937.7 203.819   3
   7  -3   4 11947.9 130.352   9
   7   3  -4 12334.7 154.306   3
   7  -3   3 44345.8 255.416   9
   7  -3   3 43308.7 287.780   1
   7   3  -3 43551.7 288.810   5
   7   3  -3 44510.1 280.064   3
   7  -3   2 14738.6 170.569   1
   7   3  -2 14641.0 171.052   5
   7   3  -1 12167.4 155.174   5
   7   3  -1 12068.6 142.704   3
   7   3   0 2396.47 72.3605   7
   7   3   0 2450.28 71.3884   5
   7   3   0 2562.05 65.8135   3
   7  -3  -1 12405.0 158.227   1
   7   3   1 12661.4 162.918   7
   7   3   1 12591.6 151.942   5
   7  -3  -1 12475.9 122.337   5
   7  -3  -2 14056.0 172.461   1
   7   3   2 14657.0 178.625   7
   7   3   2 14409.1 158.335   5
   7  -3  -3 45052.8 304.927   1
   7   3   3 44860.6 313.157   7
   7  -3  -4 11692.8 157.180   1
   7   3   4 11759.6 163.993   7
   7  -3  -4 11558.8 129.479   5
   7  -3  -5 19777.9 204.683   1
   7  -3  -5 19976.1 157.886   8
   7  -3  -5 20005.2 174.685   5
   7  -3  -6 12143.9 162.155   1
   7  -3  -6 12352.5 129.117   8
   7   3   6 11971.6 168.532   7
   7  -3  -6 12268.9 140.513   5
   7  -3  -7 32802.9 215.404   8
   7   3   7 33053.9 243.325   1
   7  -3  -8 61766.1 298.058   8
   7   3   8 63691.5 343.416   1
   7  -3  -9 2288.81 64.3373   8
   7   3   9 2484.64 75.4543   1
   7   3  10 10659.0 147.182   1
   7   3  11 5651.21 104.815   1
   7   3  12 3374.37 77.9325   1
  -7  -4 -14 1142.01 40.9994   1
  -7  -4 -13 575.890 36.1837   1
   7  -4  13 518.425 30.3061   1
  -7  -4 -12 753.123 43.6868   1
   7  -4  12 722.760 38.3282   1
  -7  -4 -11 1375.55 57.1305   1
   7   4 -11 1258.82 41.8949   8
   7  -4  11 1373.98 50.4285   1
   7   4 -10 5392.93 85.4269   8
   7  -4  10 5422.28 97.7199   1
   7   4 -10 5404.36 90.9463   5
   7  -4   9 1412.67 56.5242   1
   7   4  -9 1446.83 51.0874   8
   7  -4   9 1284.91 44.6404   9
   7   4  -9 1360.39 53.6168   5
   7   4  -8 7356.97 109.021   8
   7   4  -8 7342.29 117.830   5
   7  -4   8 7115.27 115.575   1
   7  -4   7 1271.50 47.8016   9
   7   4  -7 1313.53 56.3106   5
   7   4  -7 1420.02 54.9413   8
   7  -4   7 1262.31 55.7499   1
  -7   4   6 11606.7 145.159   3
   7   4  -6 11910.0 146.447   8
   7  -4   6 11852.0 150.479   1
   7   4  -6 11858.0 154.180   5
   7  -4   5 4331.99 83.8383   9
   7  -4   5 4288.22 95.1908   1
   7   4  -5 3971.21 87.9407   6
   7   4  -5 4022.82 95.4325   5
   7   4  -5 4213.26 100.574   3
   7  -4   4 2184.55 62.0884   9
   7  -4   4 2097.70 69.3066   1
   7   4  -4 2139.52 67.7097   6
   7   4  -4 2121.75 72.0494   5
   7   4  -4 2111.64 69.3276   3
   7   4  -3 29360.0 245.140   7
   7   4  -3 28926.7 238.817   6
   7   4  -3 29415.8 246.531   3
   7  -4   3 29455.0 212.656   9
   7   4  -2 29463.7 251.282   5
   7   4  -2 28597.5 238.568   3
   7   4  -1 6690.42 122.371   7
   7   4  -1 6700.03 119.960   6
   7   4  -1 6710.54 120.900   5
   7   4  -1 6718.66 112.222   3
   7  -4   0 1696.30 65.2284   1
   7   4   0 1781.46 66.0225   6
   7   4   0 2021.29 67.6718   5
   7   4   0 1902.19 59.6698   3
   7   4   1 6730.84 124.339   6
   7   4   1 6777.26 118.606   5
   7  -4  -1 6678.83 122.552   1
   7  -4  -2 29076.2 255.089   1
   7   4   2 28330.9 258.347   7
   7   4   2 28863.8 260.885   6
   7   4   2 28686.8 236.176   5
   7  -4  -3 28324.6 254.964   1
   7   4   3 28188.7 264.512   6
   7  -4  -4 2058.89 74.1232   1
   7   4   4 2184.42 77.3820   7
   7   4   4 2160.04 80.5084   6
   7   4   5 4072.65 103.283   7
   7   4   5 4165.96 108.527   6
   7  -4  -5 4059.70 101.332   1
   7  -4  -6 12024.2 126.291   8
   7   4   6 11380.5 168.997   7
   7   4   6 12412.2 183.843   6
   7  -4  -6 11746.1 168.138   1
   7   4   7 1303.52 53.9513   1
   7   4   7 1362.76 68.4189   6
   7  -4  -7 1254.21 61.4779   1
   7   4   8 7477.32 118.734   1
   7   4   8 7629.72 147.003   6
   7   4   9 1338.93 68.9937   6
   7   4   9 1219.23 51.3332   1
   7   4  10 5483.12 121.114   6
   7   4  10 5315.56 98.9244   1
   7   4  11 1342.72 62.5492   6
   7   4  12 784.283 46.8259   6
   7   4  13 549.107 37.6816   6
   7   4  14 1021.73 40.7482   6
   7   4  15 4420.76 62.2772   6
  -7  -5 -14 698.912 28.7348   1
  -7  -5 -13 260.218 26.1157   1
  -7  -5 -12 5060.40 87.6851   1
   7  -5  12 4689.66 72.5553   1
  -7  -5 -11 5009.52 93.5212   1
   7  -5  11 4589.54 79.1383   1
   7  -5  10 4211.28 80.1709   1
   7   5 -10 4095.59 75.9048   5
   7  -5   9 5784.13 99.2841   1
   7   5  -9 5940.15 89.6417   8
   7   5  -9 5932.46 98.7528   5
   7   5  -8 1868.53 57.3354   8
   7  -5   8 1825.42 55.7362   9
   7   5  -8 1875.47 63.2000   5
   7  -5   8 1936.70 62.1252   1
   7   5  -7 9083.33 123.885   8
   7   5  -7 9321.01 137.426   5
   7  -5   7 9241.00 132.649   1
   7  -5   6 24886.9 190.849   9
   7   5  -6 24145.9 205.743   8
   7  -5   6 24696.0 217.979   1
   7   5  -6 23876.2 219.805   5
   7  -5   5 92466.2 372.289   9
   7  -5   5 91838.8 426.956   1
   7   5  -5 91810.1 402.671   6
   7  -5   4 474.110 40.5213   9
   7  -5   4 428.588 42.0808   1
   7   5  -4 479.911 39.4641   6
   7   5  -4 550.908 44.3241   3
   7  -5   3 742.811 43.7399   9
   7  -5   3 764.523 48.1585   1
   7   5  -3 706.000 45.2965   7
   7   5  -3 623.804 42.6195   6
   7   5  -3 727.276 47.7849   3
   7  -5   2 10966.3 137.559   9
   7  -5   2 11181.9 157.749   1
   7   5  -2 11015.5 164.057   7
   7   5  -2 10551.5 146.909   6
   7   5  -2 10050.9 150.767   5
   7   5  -2 10337.2 148.681   3
   7  -5   1 1744.55 66.9187   1
   7   5  -1 1869.33 68.6841   7
   7   5  -1 1805.51 64.7447   6
   7   5  -1 1969.34 71.3543   5
   7   5  -1 1945.26 65.6537   3
   7   5   0 1116.84 57.7459   7
   7   5   0 1077.39 54.7347   6
   7   5   0 1082.07 52.9386   3
   7  -5  -1 2035.10 75.6378   1
   7   5   1 1925.98 69.5799   6
   7  -5  -2 11225.9 167.040   1
   7   5   2 10304.8 156.430   6
   7  -5  -3 741.607 53.6250   1
   7   5   3 681.652 50.0196   7
   7   5   3 731.225 51.1922   6
   7  -5  -4 428.758 46.9662   1
   7   5   4 525.534 48.1704   6
   7   5   5 94191.2 483.412   6
   7  -5  -5 89383.5 472.356   1
   7   5   6 24346.8 251.180   6
   7  -5  -6 24792.5 247.900   1
   7   5   7 9038.00 155.440   6
   7  -5  -7 9257.32 151.467   1
   7   5   8 1873.62 74.5003   6
   7  -5  -8 1915.07 71.6496   1
   7   5   9 5858.72 123.509   6
   7  -5  -9 5615.97 110.452   1
   7   5  10 4240.57 102.515   6
   7  -5 -10 4109.31 89.9733   1
   7   5  11 5063.15 104.183   6
   7   5  12 4896.30 94.1197   6
   7   5  13 255.353 26.9166   6
   7   5  14 690.902 29.8185   6
   7  -6  10 9079.52 104.403   1
   7  -6   9 8383.97 111.616   1
   7   6  -9 8293.07 110.302   5
   7  -6   8 8393.56 107.605   9
   7   6  -8 8373.70 120.203   5
   7  -6   7 2308.45 63.1412   9
   7   6  -7 2476.06 64.2116   8
   7   6  -7 2547.91 73.0179   5
   7  -6   7 2270.64 68.1460   1
   7   6  -6 21797.2 190.198   8
   7   6  -6 21430.0 210.394   5
   7  -6   5 46535.5 270.179   9
   7  -6   5 45808.4 299.681   1
   7   6  -5 45652.0 311.625   5
   7  -6   4 38436.6 247.268   9
   7  -6   4 37917.0 278.335   1
   7   6  -4 37077.7 258.553   6
   7   6  -4 39250.0 296.779   5
   7  -6   3 40316.5 292.451   1
   7   6  -3 40887.7 270.357   6
   7  -6   2 1067.67 58.1339   1
   7   6  -2 1052.33 51.9434   6
   7  -6   1 6048.65 104.400   9
   7  -6   1 6217.45 122.455   1
   7   6  -1 5817.85 109.839   6
   7  -6   0 19204.5 184.696   9
   7  -6   0 19729.7 216.943   1
   7   6   0 19506.4 199.630   6
   7  -6  -1 5424.19 118.069   1
   7   6   1 5955.87 116.874   6
   7   6   2 1035.23 55.2923   6
   7  -6  -3 39435.7 316.232   1
   7   6   3 41117.1 304.928   6
   7  -6  -4 37435.9 307.658   1
   7   6   4 38331.0 300.772   6
   7  -6  -5 45666.7 339.781   1
   7   6   5 45108.0 328.040   6
   7   6   6 21265.5 227.456   6
   7  -6  -6 23291.8 241.714   1
   7   6   7 2554.36 82.9807   6
   7  -6  -7 2541.28 83.0379   1
   7   6   8 8093.53 139.207   6
   7  -6  -8 8662.22 141.164   1
   7   6   9 8016.95 132.088   6
   7  -6  -9 8240.70 130.490   1
   7  -6 -10 9299.69 126.837   1
   7   6  10 8979.00 132.490   6
   7  -6 -11 11361.6 123.745   1
   7   6  11 10983.4 133.715   6
   7   6  12 469.860 31.0263   6
   7   6  13 4192.25 62.1766   6
   7   7  -9 131.601 23.3389   5
   7  -7   8 11535.0 122.730   1
   7  -7   8 11144.9 119.044   9
   7   7  -8 11408.3 126.641   5
   7  -7   7 355.410 35.7712   9
   7   7  -7 270.750 33.7328   5
   7  -7   7 312.013 33.3182   1
   7  -7   6 9429.59 117.870   9
   7  -7   6 9385.06 125.934   1
   7  -7   5 1068.09 52.0267   1
   7   7  -5 1173.87 57.0176   5
   7  -7   4 7373.18 124.294   1
   7   7  -4 7246.29 129.397   5
   7  -7   3 1960.27 61.3178   9
   7  -7   3 1977.51 69.7859   1
   7   7  -3 1999.08 63.4720   6
   7   7  -3 1918.94 72.9714   5
   7  -7   2 6705.09 105.821   9
   7  -7   2 6372.64 120.268   1
   7   7  -2 6464.20 108.997   6
   7   7  -2 6340.69 122.001   5
   7  -7   1 2174.41 65.8252   9
   7  -7   1 2222.73 76.5790   1
   7   7  -1 2019.03 64.6961   6
   7  -7   0 142.596 32.7804   9
   7  -7   0 172.856 36.3537   1
   7   7   0 215.859 33.7195   6
   7  -7  -1 2085.71 64.2384   9
   7  -7  -1 2219.95 78.4958   1
   7  -7  -2 6762.21 132.629   1
   7   7   2 6518.35 117.629   6
   7  -7  -3 1786.79 73.9461   1
   7   7   3 1928.32 69.2646   6
   7   7   4 7203.31 124.161   6
   7  -7  -5 1046.24 59.9177   1
   7   7   5 862.980 51.2611   6
   7  -7  -6 9732.10 152.697   1
   7   7   6 9622.98 141.931   6
   7  -7  -7 311.124 40.8774   1
   7   7   7 234.582 34.2796   6
   7  -7  -8 11779.0 154.721   1
   7   7   8 11483.5 145.424   6
   7  -7  -9 118.503 31.5318   1
   7   7   9 223.389 30.8194   6
   7  -7 -10 5408.25 89.7532   1
   7   7  10 5148.24 83.8755   6
   7  -7 -11 2300.45 52.6657   1
   7   7  11 2087.56 48.9969   6
   7   8  -8 1383.48 41.2090   5
   7  -8   7 1768.82 50.4527   9
   7   8  -7 2002.14 54.5172   5
   7   8  -6 409.932 35.0457   5
   7  -8   6 377.399 30.7024   1
   7  -8   5 206.237 29.5590   9
   7  -8   5 203.369 28.4774   1
   7   8  -5 202.222 32.0278   5
   7  -8   4 2945.16 69.5398   9
   7  -8   4 2898.57 73.4736   1
   7   8  -4 2804.27 77.0943   5
   7  -8   3 2079.24 60.6370   9
   7  -8   3 1970.28 65.4064   1
   7   8  -3 2150.76 75.2922   5
   7   8  -2 2965.04 84.9192   5
   7  -8   2 2773.95 70.2009   9
   7  -8   1 8407.03 113.261   9
   7  -8   1 8555.67 135.203   1
   7  -8   0 657.270 42.3038   9
   7  -8   0 709.004 49.4807   1
   7  -8  -1 8596.37 115.363   9
   7  -8  -1 8561.60 138.838   1
   7  -8  -2 2690.41 68.0770   9
   7  -8  -2 2841.93 86.3315   1
   7  -8  -3 1943.05 57.8229   9
   7  -8  -3 2012.44 72.1791   1
   7   8   3 1985.05 57.2333   6
   7  -8  -4 2705.76 63.3010   9
   7   8   4 2601.23 68.1218   6
   7  -8  -5 218.769 27.5682   9
   7  -8  -6 367.991 28.0000   9
   7  -8  -7 2167.22 67.7116   1
   7  -8  -8 1371.70 52.0308   1
   7  -8  -9 769.569 38.5209   1
   7  -8 -10 201.778 22.8453   1
   7   9  -7 1065.52 33.2576   5
   7  -9   6 185.722 22.6728   9
   7   9  -6 217.173 23.4935   5
   7  -9   5 100.216 22.5087   9
   7   9  -5 93.9399 23.7000   5
   7  -9   4 3358.56 64.4012   9
   7  -9   4 3339.81 64.9942   1
   7   9  -4 3519.96 74.9831   5
   7  -9   3 8654.22 109.005   1
   7   9  -3 8848.32 121.125   5
   7  -9   2 5554.91 83.6058   9
   7  -9   2 5606.50 93.3787   1
   7   9  -2 5666.10 102.670   5
   7  -9   1 2396.17 57.7944   9
   7  -9   1 2526.05 68.1469   1
   7   9  -1 2382.11 71.8246   5
   7  -9   0 412.753 33.1863   9
   7  -9   0 426.597 38.7117   1
   7  -9  -1 2460.03 70.3742   1
   7  -9  -1 2356.11 56.6960   9
   7  -9  -2 5374.93 78.0611   9
   7  -9  -2 5593.26 100.913   1
   7  -9  -3 8180.33 91.5725   9
   7  -9  -3 8656.67 124.479   1
   7  -9  -4 3309.56 57.5964   9
   7  -9  -4 3470.23 80.2356   1
   7  -9  -5 81.7608 27.1734   1
   7   9   5 83.7136 20.4965   5
   7  -9  -6 221.032 28.8188   1
   7  -9  -9 267.240 20.5292   1
   7  10  -5 1473.99 36.1552   5
   7 -10   4 1481.83 35.7212   9
   7  10  -4 1641.47 42.7832   5
   7 -10   3 5277.11 65.6869   9
   7  10  -3 5620.55 79.2553   5
   7 -10   2 416.715 25.2144   9
   7 -10   2 413.757 24.9806   1
   7  10  -2 349.902 29.3418   5
   7 -10   1 1954.86 42.1984   9
   7 -10   1 2061.78 47.7460   1
   7 -10   0 453.053 24.5391   9
   7 -10   0 500.313 29.6793   1
   7 -10  -1 1974.04 40.4896   9
   7 -10  -1 2084.23 51.4627   1
   7  10   1 2118.77 54.1194   5
   7 -10  -2 479.985 30.5368   1
   7  10   2 357.860 27.6773   5
   7 -10  -3 5728.95 82.0795   1
   7  10   3 5821.80 78.9139   5
   7 -10  -4 1686.14 45.8283   1
   7  10   4 1549.16 40.3722   5
   7 -10  -5 1583.52 42.3969   1
   7 -10  -6 233.789 20.2705   1
   8   0   0 142808. 502.047   6
   8   0   1 6261.37 111.011   6
   8   0  -1 6140.24 104.302   6
   8   0  -1 6319.46 99.9269   5
   8   0  -2 129522. 455.926   8
   8   0   2 129130. 505.127   6
   8   0  -2 129234. 450.755   5
   8   0   2 129422. 446.897   1
   8   0  -3 27189.3 215.394   8
   8   0   3 26788.5 237.913   6
   8   0  -3 27275.2 205.111   6
   8   0  -3 27399.6 213.738   5
   8   0   4 8928.18 123.542   1
   8   0  -4 9335.79 125.421   8
   8   0  -4 9012.70 119.369   6
   8   0  -4 9117.64 124.948   5
   8   0   5 20233.7 189.213   1
   8   0  -5 20822.2 184.154   8
   8   0   5 19987.7 213.541   6
   8   0  -5 20962.5 187.273   5
   8   0   6 19789.5 187.680   1
   8   0   6 19335.0 214.692   6
   8   0  -7 48.7919 27.4897   8
   8   0   7 70.3398 27.3594   1
   8   0  -8 3588.14 76.9485   8
   8   0   8 3785.57 87.3397   1
   8   0   8 3701.77 96.2441   6
   8   0   9 2219.21 75.5051   6
   8   0   9 2309.15 71.0464   1
   8   0 -10 2141.08 60.0028   8
   8   0  10 2016.72 69.6294   6
   8   0 -10 2025.00 59.4443   5
   8   0  10 2023.64 65.6770   1
   8   0  11 197.769 30.7624   6
   8   0 -11 273.608 28.9289   5
   8   0 -12 6937.04 92.1752   8
   8   0  12 6172.82 100.961   6
   8   0  13 5497.77 87.0802   1
   8   0  13 4880.94 79.4390   6
   8   0  14 1630.73 43.8030   1
  -8  -1 -14 3255.10 62.7572   1
   8  -1  14 2685.06 53.6675   1
   8  -1  13 548.441 33.9111   1
   8   1 -12 2513.85 56.7488   8
   8  -1  12 2264.37 63.9311   1
   8   1 -11 7072.13 96.9499   8
   8   1 -11 6927.68 95.2032   5
   8   1 -10 15905.5 147.440   8
   8   1 -10 15134.7 148.495   5
   8   1  -9 34967.4 225.514   8
   8   1  -9 34616.3 233.325   5
   8   1  -8 5789.37 98.5666   8
   8  -1   8 5841.90 107.226   1
   8   1  -8 5741.49 101.278   5
   8  -1   7 57819.0 329.181   1
   8   1  -7 59121.1 314.185   5
   8  -1   6 419.945 37.5371   1
   8   1  -6 359.139 36.3302   8
   8   1  -6 413.670 37.6167   5
   8   1  -5 18139.1 180.131   3
   8   1  -5 18552.0 179.477   8
   8   1  -4 7342.64 114.221   6
   8  -1   4 7397.19 117.206   1
   8   1  -4 7620.05 115.416   3
   8   1  -3 28246.0 223.399   8
   8   1  -3 26793.2 216.237   6
   8  -1   3 25570.4 211.713   1
   8   1  -3 27316.7 221.794   5
   8   1  -3 26140.1 205.776   3
   8  -1   2 35770.5 250.223   1
   8   1  -2 37903.3 260.961   5
   8   1  -1 17997.2 182.868   6
   8   1  -1 17928.8 175.089   5
   8   1   0 271.744 30.5777   7
   8   1   0 351.688 35.9145   6
   8   1   0 275.384 28.7273   5
   8   1   1 17391.8 178.730   7
   8  -1  -1 16910.2 154.639   5
   8   1   2 36359.3 260.980   7
   8   1   2 36709.5 280.880   6
   8  -1  -2 36276.7 232.222   5
   8  -1  -3 26021.2 195.025   8
   8   1   3 26458.2 246.177   6
   8  -1  -3 26069.5 199.384   5
   8   1   4 7483.44 111.096   1
   8  -1  -4 7366.71 106.619   8
   8   1   4 7657.72 137.157   6
   8  -1  -4 7481.61 110.821   5
   8  -1  -5 18990.2 168.293   8
   8   1   5 18675.3 180.162   1
   8   1   5 18557.1 215.344   6
   8  -1  -5 18777.3 175.341   5
   8  -1  -6 439.604 36.2108   8
   8   1   6 412.375 36.1239   1
   8   1   6 372.490 43.0897   6
   8  -1  -7 57696.5 293.105   8
   8   1   7 57766.6 383.892   6
   8  -1  -7 57824.6 307.286   5
   8  -1  -8 5965.37 97.2099   8
   8   1   8 5729.15 124.343   6
   8   1   8 5901.41 107.066   1
   8  -1  -8 5692.58 100.231   5
   8  -1  -9 34793.1 220.940   8
   8   1   9 34268.2 292.944   6
   8   1   9 34824.9 252.086   1
   8   1  10 15456.5 191.303   6
   8  -1 -10 15636.5 151.063   5
   8   1  11 7004.46 123.613   6
   8   1  11 6991.65 113.204   1
   8   1  12 2335.19 64.8262   1
   8   1  12 2334.50 68.6757   6
   8   1  13 598.605 34.5327   6
   8   1  14 2588.40 52.3319   6
  -8  -2 -14 3460.79 62.3024   1
   8  -2  14 2846.91 51.3441   1
  -8  -2 -13 1334.04 47.0379   1
   8  -2  13 1274.12 44.2489   1
   8   2 -12 10600.5 105.136   8
   8   2 -12 10647.3 101.668   5
   8   2 -11 7663.57 95.2595   8
   8   2 -11 7651.87 97.4360   5
   8   2 -10 2616.47 64.5087   8
   8  -2  10 2423.02 71.0773   1
   8   2 -10 2536.79 65.0071   5
   8   2  -9 70376.4 315.320   8
   8  -2   9 70947.9 347.766   1
   8   2  -9 70420.9 332.217   5
   8   2  -8 5152.06 93.6403   8
   8   2  -8 5028.93 96.0394   5
   8   2  -7 13084.3 150.816   8
   8   2  -7 13924.5 158.235   5
   8   2  -6 5048.70 100.437   5
   8  -2   6 5116.06 100.745   1
   8   2  -5 31335.5 233.995   6
   8  -2   5 31135.1 243.766   1
   8   2  -5 31396.5 245.342   3
   8   2  -4 17536.8 177.455   6
   8  -2   4 17611.3 182.243   1
   8   2  -4 17438.7 180.511   3
   8  -2   3 9319.87 135.657   1
   8   2  -3 9433.09 134.238   6
   8   2  -3 9450.28 135.761   5
   8   2  -3 9419.04 130.607   3
   8  -2   2 30989.2 240.757   1
   8   2  -2 33335.3 260.774   6
   8   2  -2 32267.4 244.410   5
   8   2  -2 30280.5 216.788   3
   8   2  -1 1349.66 57.7872   7
   8  -2   1 1428.90 56.5200   1
   8   2  -1 1226.55 54.8281   6
   8   2  -1 1279.50 54.2264   5
   8  -2   0 590.055 40.0809   1
   8   2   0 568.129 39.9706   7
   8   2   0 523.441 41.8320   6
   8   2   0 477.925 36.7734   5
   8   2   1 1282.21 58.1473   7
   8   2   1 1367.83 59.6529   6
   8   2   1 1237.90 50.2962   5
   8  -2  -1 1385.48 46.0674   5
   8   2   2 31230.5 257.308   7
   8   2   2 32005.4 271.311   6
   8  -2  -2 31828.7 212.079   5
   8   2   3 9608.31 154.127   6
   8  -2  -3 9691.32 121.205   5
   8  -2  -4 17453.5 152.662   8
   8   2   4 17894.0 211.934   6
   8  -2  -4 18088.9 168.330   5
   8  -2  -5 31521.2 208.035   8
   8   2   5 31752.5 287.124   6
   8  -2  -5 31868.8 227.404   5
   8  -2  -6 4975.24 86.7059   8
   8   2   6 4832.99 94.2463   1
   8  -2  -6 5015.53 92.7566   5
   8  -2  -7 12665.3 133.430   8
   8   2   7 13187.2 190.474   6
   8   2   7 13225.9 153.097   1
   8   2   8 5161.27 99.4022   1
   8  -2  -8 5332.09 90.7182   8
   8   2   8 4969.77 118.014   6
   8  -2  -8 5075.71 95.6555   5
   8  -2  -9 69568.1 310.378   8
   8   2   9 69701.0 420.430   6
   8  -2 -10 2426.69 64.1855   8
   8   2  10 2436.82 82.0209   6
   8   2  10 2593.47 75.0745   1
   8   2  11 7512.48 114.729   1
   8   2  11 7493.86 128.629   6
   8   2  12 10794.1 140.355   6
   8   2  12 9806.07 116.793   1
   8   2  13 1256.03 46.5921   6
   8   2  14 2999.15 56.3996   6
  -8  -3 -14 1314.83 37.7484   1
   8  -3  14 1078.32 30.1538   1
  -8  -3 -13 232.056 25.5173   1
   8  -3  13 219.299 22.7811   1
   8  -3  12 1616.51 49.3781   1
  -8  -3 -12 1691.02 54.4720   1
   8   3 -12 1522.43 41.0261   8
   8   3 -11 4276.07 67.7665   8
   8  -3  11 4520.05 83.7260   1
   8   3 -11 4435.61 71.6453   5
   8   3 -10 15538.2 139.778   8
   8  -3  10 15215.7 155.504   1
   8   3 -10 15016.2 140.812   5
   8   3  -9 16476.9 150.608   8
   8  -3   9 16396.9 167.238   1
   8   3  -8 10538.0 128.690   8
   8   3  -8 10622.1 135.515   5
   8   3  -7 53862.5 297.548   8
   8  -3   7 52881.8 310.946   1
   8   3  -6 8225.97 122.690   8
   8   3  -6 8430.12 130.709   5
   8  -3   5 1804.56 53.6982   9
   8   3  -5 1871.47 65.7249   8
   8   3  -5 1893.91 64.3813   6
   8   3  -5 1863.12 66.3308   5
   8  -3   4 5255.92 89.3956   9
   8   3  -4 4980.47 98.4534   6
   8  -3   4 5270.39 106.472   1
   8  -3   3 1628.90 55.0431   9
   8  -3   3 1584.40 62.1326   1
   8   3  -3 1751.62 62.8916   6
   8   3  -3 1834.64 66.1597   5
   8   3  -3 1682.98 60.0666   3
   8   3  -2 3131.26 85.6952   7
   8   3  -2 3402.94 88.4262   6
   8   3  -2 3324.53 85.6078   5
   8   3  -2 3282.00 82.3446   3
   8  -3   1 13763.1 169.207   1
   8   3  -1 13187.8 172.400   7
   8   3  -1 13237.8 167.564   6
   8   3  -1 13456.5 165.776   5
   8  -3   0 2606.42 78.0306   1
   8   3   0 2404.88 77.5285   7
   8   3   0 2482.11 78.1316   6
   8   3   0 2448.93 74.0214   5
   8  -3  -1 13731.6 170.466   1
   8   3   1 13716.1 178.134   6
   8   3   1 13509.8 161.612   5
   8  -3  -2 2883.33 81.9585   1
   8   3   2 3021.23 85.3556   7
   8   3   2 3078.24 89.2189   6
   8  -3  -3 1652.52 64.4288   1
   8   3   3 1729.95 69.2999   7
   8   3   3 1811.77 72.8964   6
   8  -3  -3 1680.90 53.9166   5
   8  -3  -4 4965.35 104.195   1
   8  -3  -4 5150.47 90.8845   5
   8  -3  -5 1838.24 52.1531   8
   8   3   5 1876.31 76.3591   6
   8  -3  -5 1679.64 62.6609   1
   8  -3  -6 8758.00 109.366   8
   8   3   6 8181.64 151.330   6
   8   3   7 53821.8 298.639   1
   8   3   7 54818.7 382.900   6
   8  -3  -8 10935.9 123.629   8
   8   3   8 10417.5 169.285   6
   8   3   8 10498.5 137.037   1
   8   3   9 15753.6 165.982   1
   8   3   9 16636.8 205.203   6
   8   3  10 14612.7 152.937   1
   8   3  10 15348.7 189.607   6
   8   3  11 4154.04 80.4908   1
   8   3  11 4453.20 99.3817   6
   8   3  12 1511.01 55.8787   6
   8   3  13 198.219 25.1205   6
   8   3  14 1164.41 36.0274   6
  -8  -4 -13 775.558 32.5220   1
   8  -4  13 776.586 30.1700   1
   8  -4  12 1933.87 48.7184   1
   8   4 -12 2030.80 40.3636   8
  -8  -4 -11 830.202 41.0936   1
   8   4 -11 771.231 31.7720   8
   8  -4  11 829.616 38.2972   1
   8   4 -11 848.813 33.1217   5
   8   4 -10 1672.30 46.8162   8
   8  -4  10 1654.39 53.8367   1
   8   4 -10 1737.11 49.7881   5
   8   4  -9 4190.13 76.4349   8
   8  -4   9 4024.62 83.6762   1
   8   4  -9 4011.98 79.8051   5
   8  -4   8 5370.71 99.5010   1
   8   4  -8 5605.47 92.5411   8
   8   4  -8 5429.93 98.2363   5
   8  -4   7 109.167 24.6776   9
   8   4  -7 104.613 32.9857   5
   8  -4   7 113.376 31.4311   1
   8  -4   6 13796.1 135.130   9
   8   4  -6 14154.0 158.767   8
   8   4  -6 14778.8 170.275   5
   8  -4   6 15039.3 170.127   1
   8  -4   5 1962.09 56.7916   9
   8   4  -5 1760.29 63.3207   8
   8   4  -5 2022.91 65.9044   6
   8  -4   5 1787.46 64.8086   1
   8   4  -5 1761.56 66.4128   5
   8  -4   4 9637.92 121.897   9
   8   4  -4 9269.84 132.741   6
   8  -4   3 35681.7 236.693   9
   8   4  -3 35695.0 261.365   6
   8   4  -3 35440.1 275.228   5
   8  -4   2 5296.33 97.9958   9
   8  -4   2 5152.27 108.073   1
   8   4  -2 5025.39 107.547   5
   8  -4   1 4433.71 102.172   1
   8   4  -1 4315.95 98.2456   5
   8   4   0 24138.0 232.202   6
   8   4   0 24522.4 228.384   5
   8  -4  -1 4425.46 102.438   1
   8   4   1 4343.17 103.957   6
   8   4   1 4356.95 97.8190   5
   8  -4  -2 5108.76 109.979   1
   8   4   2 4998.07 112.739   6
   8   4   2 5148.36 102.694   5
   8  -4  -3 34333.0 277.961   1
   8   4   3 36223.3 297.408   6
   8  -4  -4 9422.56 147.114   1
   8   4   4 9462.09 157.072   6
   8  -4  -5 1645.50 66.7689   1
   8   4   5 2072.24 78.7544   6
   8  -4  -6 14231.1 174.633   1
   8   4   6 14622.7 194.765   6
   8  -4  -7 142.953 30.7982   1
   8   4   7 156.794 39.3535   6
   8   4   8 4945.86 87.4036   1
   8   4   8 5566.24 121.141   6
   8   4   9 4168.69 101.632   6
   8   4  10 1667.84 64.2957   6
   8   4  11 811.061 46.3078   6
   8   4  12 1947.00 57.3056   6
   8   4  13 669.496 32.1821   6
   8  -5  12 380.340 22.5055   1
   8  -5  11 1734.07 46.2362   1
   8   5 -10 1386.31 38.7505   8
   8  -5  10 1389.13 45.4344   1
   8   5 -10 1347.05 41.3552   5
   8   5  -9 543.967 30.7575   8
   8  -5   9 492.433 35.3246   1
   8   5  -9 527.755 33.1440   5
   8  -5   8 946.120 46.0426   1
   8   5  -8 943.912 42.0802   8
   8   5  -8 1004.35 46.9950   5
   8  -5   7 2812.61 63.0275   9
   8   5  -7 2684.96 67.3010   8
   8   5  -7 2777.01 74.5782   5
   8  -5   6 5016.76 85.1828   9
   8   5  -6 4797.98 91.3429   8
   8   5  -6 4913.29 99.9954   5
   8  -5   6 4996.61 98.9521   1
   8  -5   5 4214.62 82.8005   9
   8  -5   5 4231.85 96.0877   1
   8  -5   4 9397.99 122.315   9
   8  -5   4 9552.87 141.840   1
   8   5  -4 9249.51 132.337   6
   8  -5   3 37188.9 245.015   9
   8  -5   3 37088.2 281.391   1
   8   5  -3 36500.1 260.425   6
   8  -5   2 17737.6 172.970   9
   8   5  -2 17434.0 183.161   6
   8   5  -2 17901.5 198.885   5
   8  -5   1 7754.19 119.675   9
   8   5  -1 7455.03 125.854   6
   8   5  -1 7440.85 130.889   5
   8   5   0 33786.9 267.457   6
   8   5   0 33803.8 266.797   5
   8  -5  -1 7557.57 135.134   1
   8   5   1 7779.67 134.837   6
   8   5   1 7433.76 128.149   5
   8  -5  -2 16944.0 199.662   1
   8   5   2 17319.1 187.567   5
   8  -5  -3 36185.2 291.707   1
   8   5   3 36285.4 292.370   6
   8   5   3 35500.3 257.940   5
   8  -5  -4 9096.26 147.553   1
   8   5   4 9362.63 151.806   6
   8  -5  -5 4238.64 103.035   1
   8   5   5 4659.60 111.468   6
   8  -5  -6 4833.23 106.097   1
   8   5   6 4922.54 111.678   6
   8  -5  -7 2987.01 81.8151   1
   8   5   7 2904.25 87.0891   6
   8  -5  -8 889.168 47.0231   1
   8   5   8 924.357 52.8870   6
   8  -5  -9 472.267 33.8650   1
   8   5   9 523.121 42.4548   6
   8   5  10 1300.63 54.1691   6
   8   5  11 1796.87 54.8211   6
   8   5  12 406.327 28.0301   6
   8   5  13 1954.04 41.3265   6
   8  -6  11 2025.90 40.7944   1
   8  -6  10 1145.01 36.7938   1
   8   6 -10 1213.39 34.3989   5
   8  -6   9 8550.78 100.997   1
   8   6  -9 8538.45 95.8359   5
   8  -6   8 9691.01 114.724   1
   8   6  -8 9384.45 98.9891   8
   8   6  -8 9617.33 113.662   5
   8  -6   7 5749.80 86.1007   9
   8   6  -7 5593.21 86.2003   8
   8   6  -7 5524.36 96.2332   5
   8  -6   6 389.908 33.7110   9
   8   6  -6 444.493 35.4224   8
   8   6  -6 412.470 38.2702   5
   8  -6   6 482.296 38.7939   1
   8  -6   5 6015.70 93.5514   9
   8   6  -5 5917.03 100.781   8
   8  -6   5 5977.96 105.990   1
   8   6  -5 5859.65 109.744   5
   8  -6   4 4272.44 84.6273   9
   8  -6   4 4247.48 95.7032   1
   8   6  -4 4714.83 90.6401   6
   8   6  -4 4554.50 99.2914   5
   8  -6   3 14340.9 150.474   9
   8   6  -3 14125.4 157.358   6
   8  -6   2 21853.9 189.164   9
   8  -6   2 22257.7 218.702   1
   8   6  -2 21770.8 198.714   6
   8   6  -2 21428.6 217.728   5
   8   6  -1 16527.6 176.613   6
   8   6  -1 16763.9 190.666   5
   8   6   0 1342.98 58.7546   6
   8   6   0 1532.63 65.4343   5
   8  -6  -1 16194.5 169.223   9
   8   6   1 16558.0 183.979   6
   8   6   1 16526.3 185.994   5
   8  -6  -2 21615.4 222.944   1
   8   6   2 22302.8 217.380   6
   8   6   2 21630.4 207.437   5
   8  -6  -3 14411.8 184.034   1
   8   6   3 14446.5 178.549   6
   8   6   3 13874.2 159.838   5
   8  -6  -4 4129.84 100.750   1
   8   6   4 4493.47 101.373   6
   8  -6  -5 5844.11 115.675   1
   8   6   5 6116.34 117.352   6
   8  -6  -6 462.972 42.8663   1
   8   6   6 442.453 41.0355   6
   8  -6  -7 5844.33 108.113   1
   8   6   7 5548.58 106.238   6
   8  -6  -8 9238.92 126.430   1
   8   6   8 9343.23 129.879   6
   8  -6  -9 8156.85 105.518   1
   8   6   9 8543.99 118.026   6
   8   6  10 1182.75 44.6694   6
   8   6  11 2241.48 51.1408   6
   8   6  12 2283.41 42.6929   6
   8  -7   9 6998.26 75.9232   1
   8   7  -9 6881.05 72.7295   5
   8  -7   8 5925.65 79.0722   1
   8   7  -8 5910.84 79.6812   5
   8  -7   7 982.536 40.4557   1
   8  -7   7 877.447 35.9609   9
   8   7  -7 890.024 40.9666   5
   8  -7   6 6697.41 91.6591   9
   8   7  -6 6798.15 88.8370   8
   8   7  -6 6641.14 99.7516   5
   8  -7   5 947.532 42.2797   9
   8   7  -5 966.499 41.5301   8
   8   7  -5 901.246 47.0815   5
   8  -7   5 949.782 44.6861   1
   8  -7   4 5158.71 85.3105   9
   8   7  -4 5082.51 99.7010   5
   8  -7   3 5280.20 99.8506   1
   8   7  -3 5480.50 93.1179   6
   8   7  -3 5443.53 107.541   5
   8  -7   2 567.143 43.9765   1
   8   7  -2 628.963 39.7509   6
   8  -7   1 2247.74 64.7216   9
   8  -7   1 2292.14 73.4837   1
   8   7  -1 1998.15 62.8907   6
   8   7  -1 2016.45 70.1829   5
   8  -7   0 39.1172 29.9281   9
   8  -7   0 35.1574 31.0466   1
   8   7   0 45.5303 24.3402   6
   8   7   0 21.8564 29.9183   5
   8  -7  -1 2201.08 64.3986   9
   8  -7  -1 2232.10 75.1045   1
   8   7   1 2330.88 73.9088   6
   8   7   1 2089.40 69.8140   5
   8  -7  -2 533.225 40.0273   9
   8   7   2 554.035 40.2022   6
   8   7   2 531.194 41.5238   5
   8  -7  -3 5362.42 93.9986   9
   8   7   3 5593.81 101.266   6
   8   7   3 5566.61 98.8639   5
   8  -7  -4 5086.65 88.7581   9
   8  -7  -4 5198.01 106.489   1
   8   7   4 5206.80 99.2372   6
   8   7   4 4869.39 87.4677   5
   8  -7  -5 890.222 49.7070   1
   8   7   5 950.590 47.7123   6
   8  -7  -6 6998.81 114.872   1
   8   7   6 6994.96 108.806   6
   8  -7  -7 977.130 47.0392   1
   8   7   7 1064.91 45.5147   6
   8  -7  -8 5526.50 73.7504   9
   8   7   8 5757.54 88.4038   6
   8  -7  -9 7112.76 88.5634   1
   8   7   9 6911.70 87.6409   6
   8   7  10 4813.64 65.0990   6
   8   8  -8 2141.24 39.5388   5
   8  -8   7 493.426 25.1007   1
   8   8  -7 527.548 27.3691   5
   8  -8   6 3409.70 58.0795   9
   8   8  -6 3533.95 65.1603   5
   8   8  -5 766.445 37.6642   5
   8  -8   5 734.081 35.2312   1
   8   8  -4 3245.10 62.7013   8
   8   8  -4 3291.76 72.9479   5
   8  -8   3 9959.22 110.609   9
   8  -8   3 9820.07 120.430   1
   8   8  -3 9760.42 126.943   5
   8  -8   2 10542.8 114.158   9
   8  -8   2 10638.2 130.157   1
   8  -8   1 9236.69 108.300   9
   8  -8   1 9521.55 126.751   1
   8   8  -1 9275.61 107.180   6
   8  -8   0 4014.48 73.6368   9
   8  -8   0 4076.52 85.9052   1
   8   8   0 4030.12 72.8728   6
   8   8   0 4018.35 85.9302   5
   8  -8  -1 8985.32 105.403   9
   8   8   1 9219.80 109.438   6
   8   8   1 9198.89 124.781   5
   8  -8  -2 10262.1 114.631   9
   8  -8  -2 10542.4 136.999   1
   8   8   2 10113.4 114.286   6
   8   8   2 10471.8 127.983   5
   8  -8  -3 9431.91 105.646   9
   8  -8  -3 9717.39 128.795   1
   8   8   3 9958.03 114.265   6
   8   8   3 9282.89 115.735   5
   8  -8  -4 3070.13 60.7332   9
   8   8   4 2859.47 60.6622   5
   8  -8  -5 671.082 31.9433   9
   8  -8  -5 746.185 40.8197   1
   8   8   5 789.404 34.5195   6
   8  -8  -6 3473.19 56.1317   9
   8   8   6 3307.17 56.7028   6
   8  -8  -7 482.264 23.4391   9
   8  -8  -7 538.214 32.5840   1
   8   8   7 482.745 23.4943   6
   8  -8  -8 2215.69 48.6171   1
   8   9  -6 988.519 29.2357   5
   8  -9   5 1438.88 33.6322   1
   8  -9   5 1476.84 36.5699   9
   8  -9   4 82.0217 18.9713   9
   8   9  -4 75.4758 20.3302   5
   8  -9   4 85.4900 17.7942   1
   8  -9   3 721.612 30.8041   9
   8   9  -3 828.801 36.1614   5
   8  -9   3 778.119 32.1732   1
   8  -9   2 6591.96 78.8295   9
   8   9  -2 6703.35 76.6453   8
   8   9  -2 6735.63 92.8078   5
   8  -9   1 4654.90 66.6519   9
   8  -9   1 4837.47 76.3952   1
   8  -9   0 767.404 31.3251   9
   8  -9   0 831.339 38.7061   1
   8  -9  -1 4790.19 65.7982   9
   8  -9  -1 4902.37 79.8777   1
   8  -9  -2 6698.70 75.1578   9
   8   9   2 6548.94 87.1946   5
   8  -9  -3 743.232 28.9628   9
   8  -9  -3 784.873 37.6744   1
   8   9   3 777.521 32.2302   5
   8  -9  -4 93.5782 16.7458   9
   8  -9  -4 88.6238 22.4799   1
   8   9   4 55.6290 15.1621   5
   8  -9  -5 1430.11 42.1237   1
   8  -9  -7 528.595 23.1388   1
   8  10  -3 1235.49 30.3187   5
   8 -10   2 1886.72 33.3446   9
   8  10  -2 2220.37 42.5400   5
   8 -10   1 2040.89 34.1879   9
   8 -10   0 165.750 14.5014   9
   8 -10   0 168.721 16.5822   1
   8 -10  -1 2310.56 42.2239   1
   8  10   1 2061.79 40.2188   5
   8 -10  -2 2085.24 39.5955   1
   9   0   0 7.32579 24.3106   8
   9   0   0 21.1125 26.5234   6
   9   0  -1 112.678 29.7724   8
   9   0  -1 156.609 28.3203   6
   9   0  -1 142.844 27.9706   5
   9   0  -2 85070.6 365.170   8
   9   0   2 85649.1 399.751   6
   9   0  -2 84392.5 357.472   6
   9   0  -3 8929.37 120.602   8
   9   0  -3 9188.08 118.390   6
   9   0  -3 9064.61 122.799   5
   9   0   4 20525.7 184.139   1
   9   0  -4 21307.3 183.000   8
   9   0   4 20731.5 203.137   6
   9   0  -4 21534.4 185.737   5
   9   0  -5 950.720 45.8741   8
   9   0   5 798.164 42.6814   1
   9   0   5 743.759 44.6835   6
   9   0  -5 938.993 47.2821   5
   9   0  -6 1447.77 52.5707   8
   9   0   6 1321.83 52.7000   1
   9   0   6 1419.85 57.8678   6
   9   0  -7 356.058 33.9384   8
   9   0   7 419.178 36.9646   1
   9   0   7 372.380 35.1286   6
   9   0  -8 4460.45 81.1410   8
   9   0   8 4090.50 89.2927   6
   9   0   8 4242.39 86.1245   1
   9   0  -8 4499.92 85.3625   5
   9   0  -9 715.292 37.6184   8
   9   0   9 724.163 40.8320   6
   9   0  -9 760.926 40.7181   5
   9   0   9 733.728 42.9998   1
   9   0  10 1550.47 54.1947   1
   9   0 -10 1711.74 50.5483   5
   9   0 -11 3661.80 63.4660   8
   9   0  11 3978.91 75.5615   1
   9   0  12 5399.34 80.8001   1
  -9  -1 -13 1287.99 38.6628   1
   9  -1  13 1240.78 35.1248   1
   9  -1  12 3211.15 61.8034   1
   9   1 -11 2520.72 52.6673   8
   9   1 -10 1287.03 45.2650   8
   9   1 -10 1174.80 42.2267   5
   9  -1  10 1225.47 48.5411   1
   9   1  -9 211.931 30.4458   8
   9  -1   9 139.875 28.6275   1
   9   1  -9 210.874 29.6133   5
   9  -1   8 6347.82 105.630   1
   9   1  -8 7003.87 106.686   5
   9   1  -7 9323.10 119.556   8
   9  -1   7 9188.00 125.302   1
   9   1  -7 9441.20 124.686   5
   9  -1   6 11203.3 140.891   1
   9   1  -6 11156.0 133.711   8
   9  -1   5 17561.3 175.167   1
   9   1  -5 17968.7 172.719   8
   9   1  -5 17796.8 174.279   5
   9  -1   4 11148.1 138.444   1
   9   1  -4 11504.7 143.148   8
   9   1  -4 11469.2 137.575   6
   9   1  -4 11226.8 140.924   5
   9   1  -3 6334.74 107.572   8
   9   1  -3 6338.52 105.095   6
   9   1  -3 6486.24 106.846   5
   9  -1   3 6209.42 105.164   1
   9   1  -2 9919.98 135.148   8
   9   1  -2 9962.89 133.999   6
   9   1  -2 9898.34 130.326   5
   9   1  -1 14792.0 166.636   6
   9  -1   1 14760.1 155.662   1
   9   1  -1 14800.0 155.266   5
   9   1   0 46731.9 293.764   6
   9   1   0 49312.2 272.230   5
   9   1   1 14033.5 170.204   6
   9  -1  -1 14992.4 143.061   5
   9  -1  -2 9725.55 116.541   8
   9   1   2 9917.57 147.048   6
   9  -1  -2 9879.14 121.406   5
   9  -1  -3 6376.28 96.4574   8
   9   1   3 6600.67 121.671   6
   9  -1  -3 6500.62 101.284   5
   9  -1  -4 11270.8 125.622   8
   9   1   4 11063.6 156.667   6
   9  -1  -4 11528.7 134.328   5
   9  -1  -5 17134.1 154.966   8
   9   1   5 17540.0 166.633   1
   9   1   5 17047.9 194.649   6
   9  -1  -6 11446.5 126.886   8
   9   1   6 10715.0 156.203   6
   9   1   6 10650.4 130.390   1
   9  -1  -6 11412.2 136.240   5
   9  -1  -7 9551.56 114.261   8
   9   1   7 9531.69 127.456   1
   9   1   8 6156.10 103.007   1
   9  -1  -8 6302.20 92.3007   8
   9   1   8 6112.42 113.992   6
   9  -1  -9 160.350 27.9950   8
   9   1   9 213.169 29.3450   1
   9   1   9 209.556 31.4127   6
   9  -1 -10 1240.66 43.4854   8
   9   1  10 1135.90 47.7483   6
   9   1  10 1214.82 48.0723   1
   9   1  11 2376.01 58.9541   1
   9   1  11 2245.16 57.8963   6
   9   1  12 3366.43 60.2373   6
   9   1  12 3178.64 59.3703   1
  -9  -2 -13 2907.81 51.9017   1
   9  -2  13 2834.16 48.6836   1
  -9  -2 -12 7248.54 92.9038   1
   9  -2  12 6359.24 79.9822   1
   9  -2  11 211.237 27.0003   1
   9   2 -11 225.438 23.3910   8
   9   2 -11 212.144 22.0835   5
   9   2 -10 2813.39 55.9668   8
   9   2 -10 2861.79 60.3218   5
   9   2  -9 755.276 38.3357   8
   9   2  -9 757.627 40.9991   5
   9   2  -8 11530.7 126.932   8
   9  -2   8 11406.3 134.123   1
   9   2  -8 11279.4 131.471   5
   9  -2   7 26740.5 215.873   1
   9   2  -7 26443.7 199.434   8
   9   2  -7 27134.9 207.920   5
   9  -2   6 8512.38 124.734   1
   9   2  -5 16116.0 168.794   8
   9   2  -5 15667.0 168.216   5
   9  -2   5 16166.0 169.836   1
   9   2  -4 3163.90 81.8446   8
   9   2  -4 3143.26 77.0325   6
   9   2  -4 3123.31 79.6884   5
   9  -2   4 3001.97 78.7799   1
   9   2  -3 9559.55 136.215   8
   9   2  -3 9582.99 131.312   6
   9   2  -3 9685.44 135.028   5
   9  -2   3 9686.92 133.296   1
   9   2  -2 7666.92 121.295   6
   9  -2   2 7675.54 119.118   1
   9   2  -2 7993.53 122.367   5
   9  -2   1 7297.64 116.657   1
   9   2  -1 7406.55 117.883   5
   9  -2   0 47.6258 24.9799   1
   9   2   0 68.5320 26.5207   6
   9   2   0 101.726 27.4944   5
   9  -2  -1 7065.70 114.078   1
   9   2   1 7054.78 125.020   6
   9   2   2 7654.07 133.497   6
   9  -2  -2 7676.69 103.847   5
   9   2   3 9620.29 149.055   6
   9  -2  -3 9573.45 118.186   5
   9  -2  -4 3163.51 65.9251   8
   9   2   4 3128.58 89.1118   6
   9  -2  -4 3005.80 70.4366   5
   9  -2  -5 15889.1 140.135   8
   9   2   5 15855.4 194.570   6
   9  -2  -5 16148.1 157.746   5
   9   2   6 8161.56 112.089   1
   9  -2  -6 8140.29 100.150   8
   9   2   6 8296.44 140.933   6
   9  -2  -7 26586.9 183.076   8
   9   2   7 26326.4 243.529   6
   9  -2  -8 11570.3 119.854   8
   9   2   8 11394.6 156.152   6
   9  -2  -9 654.036 35.8305   8
   9   2   9 761.934 46.8340   6
   9   2   9 716.813 39.8872   1
   9   2  10 2745.59 65.1667   1
   9   2  10 2838.54 72.9456   6
   9   2  11 196.609 23.7348   1
   9   2  11 296.947 29.5667   6
   9   2  12 6603.81 85.3289   6
  -9  -3 -12 1557.30 41.3742   1
   9  -3  12 1596.69 40.4345   1
   9  -3  11 12747.7 118.688   1
   9   3 -11 12824.6 102.485   8
   9   3 -11 12582.4 99.3223   5
   9   3 -10 688.921 32.2087   8
   9  -3  10 696.405 37.4968   1
   9   3 -10 688.726 33.0843   5
   9   3  -9 9830.28 107.004   8
   9  -3   9 10085.9 120.464   1
   9   3  -9 9753.34 111.043   5
   9   3  -8 1213.96 47.3010   8
   9   3  -8 1207.55 48.1914   5
   9   3  -7 5919.44 96.5052   8
   9   3  -7 6035.61 101.567   5
   9  -3   6 1326.95 55.7631   1
   9   3  -6 1233.94 53.0657   8
   9   3  -6 1221.57 56.7675   5
   9   3  -5 22230.0 197.289   8
   9  -3   5 22459.1 203.202   1
   9  -3   4 14545.7 135.175   9
   9   3  -4 14974.3 164.410   6
   9  -3   4 14897.0 167.584   1
   9  -3   3 12475.1 131.397   9
   9   3  -3 12333.7 152.020   6
   9   3  -3 12457.5 155.094   5
   9  -3   2 10356.7 124.400   9
   9  -3   2 10240.4 142.680   1
   9   3  -2 10638.4 146.049   6
   9   3  -2 10437.7 141.624   5
   9  -3   1 12391.1 155.687   1
   9   3  -1 12091.9 151.226   5
   9  -3   0 4427.65 95.8503   1
   9   3   0 4325.74 89.3247   5
   9  -3  -1 12213.1 154.043   1
   9   3   1 12288.8 143.762   5
   9  -3  -2 10491.0 141.400   1
   9   3   2 10466.6 158.255   6
   9  -3  -3 11866.3 147.362   1
   9   3   3 12414.2 172.512   6
   9   3   4 15195.3 191.037   6
   9   3   5 22971.8 231.934   6
   9  -3  -6 1333.84 43.1981   8
   9   3   6 1186.49 61.0905   6
   9   3   7 5658.02 116.096   6
   9   3   8 1153.62 44.9565   1
   9   3   8 1203.90 58.6946   6
   9   3   9 9764.41 136.589   6
   9   3   9 8702.00 102.544   1
   9   3  10 678.110 41.2468   6
   9   3  11 12472.5 128.513   6
   9   3  12 1461.60 41.3073   6
   9  -4  12 962.087 28.6842   1
   9  -4  11 71.2653 17.8904   1
   9   4 -11 45.6215 14.8754   8
   9   4 -11 49.5107 14.1622   5
   9   4 -10 3697.88 56.4124   8
   9  -4  10 3815.91 67.0627   1
   9   4 -10 3812.75 60.1617   5
   9   4  -9 9961.05 100.327   8
   9  -4   9 10024.5 111.297   1
   9   4  -9 9980.44 105.666   5
   9   4  -8 129.499 24.6801   8
   9  -4   8 178.285 30.1019   1
   9   4  -8 129.117 26.3127   5
   9  -4   7 8404.47 115.963   1
   9   4  -7 8149.25 112.450   5
   9  -4   6 2264.99 52.6253   9
   9   4  -6 2687.42 69.3192   8
   9  -4   5 19578.4 151.686   9
   9   4  -5 21784.6 190.199   8
   9  -4   4 21749.0 167.949   9
   9   4  -4 22363.0 200.598   8
   9   4  -4 22095.8 203.720   5
   9  -4   4 22205.3 201.911   1
   9  -4   3 3275.84 72.8871   9
   9  -4   3 3188.62 83.1440   1
   9   4  -3 3044.46 82.0693   5
   9  -4   2 7304.69 107.158   9
   9  -4   2 7227.47 121.657   1
   9   4  -2 7406.30 121.592   5
   9  -4   1 27338.2 208.657   9
   9  -4   1 27740.1 238.131   1
   9   4  -1 26984.2 227.059   5
   9  -4   0 4131.50 93.6980   1
   9   4   0 3942.14 89.3871   5
   9  -4  -1 27338.3 232.683   1
   9   4   1 26837.8 214.803   5
   9  -4  -2 7143.77 121.141   1
   9   4   2 6870.20 107.061   5
   9  -4  -3 2962.80 80.3850   1
   9  -4  -4 20958.1 197.312   1
   9  -4  -5 19966.1 185.103   1
   9   4  12 862.097 29.6232   6
   9  -5  11 2304.94 41.5424   1
   9   5 -10 661.201 24.4343   8
   9  -5  10 702.344 29.6353   1
   9   5 -10 629.116 24.7099   5
   9   5  -9 471.544 25.4366   8
   9  -5   9 516.729 29.9532   1
   9   5  -9 490.542 27.5466   5
   9   5  -8 718.269 32.3406   8
   9  -5   8 739.264 36.4089   1
   9   5  -8 719.061 35.8133   5
   9  -5   7 3603.38 74.5745   1
   9   5  -7 3482.15 66.3644   8
   9   5  -7 3625.65 74.2575   5
   9  -5   6 1533.21 44.0533   9
   9   5  -6 1509.35 51.2740   8
   9   5  -6 1578.52 56.4441   5
   9  -5   6 1563.43 54.8364   1
   9  -5   5 3293.42 66.2062   9
   9   5  -5 3081.42 73.6111   8
   9   5  -5 3122.26 78.3390   5
   9  -5   4 18756.2 154.551   9
   9   5  -4 18726.3 177.465   8
   9  -5   3 11924.0 129.860   9
   9   5  -3 12265.8 152.848   5
   9  -5   2 9646.49 121.371   9
   9  -5   2 9489.66 136.498   1
   9   5  -2 9928.66 133.915   6
   9   5  -2 9449.20 136.590   5
   9  -5   1 2723.87 79.0896   1
   9   5  -1 2870.95 78.7427   6
   9   5  -1 2694.79 75.7697   5
   9  -5   0 1785.90 60.9449   9
   9  -5   0 1619.13 63.9583   1
   9   5   0 1588.42 59.8316   5
   9  -5  -1 2551.90 76.2184   1
   9   5   1 2598.67 73.8166   6
   9   5   1 2549.37 70.5672   5
   9  -5  -2 9349.50 138.851   1
   9   5   2 8998.61 120.293   5
   9  -5  -3 11932.7 153.595   1
   9   5   3 12967.8 166.663   6
   9  -5  -4 17825.8 180.983   1
   9   5   4 19373.3 201.623   6
   9  -5  -5 3236.90 77.7419   1
   9   5   5 3305.29 85.2876   6
   9  -5  -6 1440.21 51.7357   1
   9   5   6 1547.76 61.5216   6
   9  -5  -7 3464.31 70.1406   1
   9   5   7 3555.17 83.2768   6
   9   5   8 750.432 40.8610   6
   9   5   9 482.690 33.1669   6
   9   5  10 603.046 31.7867   6
   9   5  11 2386.04 47.2199   6
   9  -6   9 306.912 21.9419   1
   9   6  -9 320.751 19.9563   5
   9   6  -8 5549.26 63.7643   8
   9  -6   8 5637.60 75.7536   1
   9   6  -8 5443.82 71.5019   5
   9  -6   7 701.229 33.8670   1
   9  -6   7 615.258 28.4089   9
   9   6  -7 678.934 30.4818   8
   9  -6   6 5285.41 74.3741   9
   9   6  -6 5194.21 77.2307   8
   9   6  -6 5240.96 85.5870   5
   9  -6   6 5429.10 84.4724   1
   9  -6   5 3218.68 62.7585   9
   9   6  -5 3246.61 67.6073   8
   9   6  -5 3232.27 72.8562   5
   9  -6   5 3265.13 71.8600   1
   9  -6   4 7960.84 98.1886   9
   9   6  -4 7974.23 108.688   8
   9  -6   3 5805.49 89.0898   9
   9   6  -3 5960.34 96.2900   6
   9   6  -3 5778.63 102.570   5
   9  -6   2 1654.73 54.0823   9
   9   6  -2 1765.91 57.9619   6
   9   6  -2 1639.52 60.0420   5
   9  -6   1 257.779 35.6592   9
   9   6  -1 312.825 34.6333   6
   9   6  -1 271.089 35.1638   5
   9  -6   0 15034.4 169.274   1
   9   6   0 14738.9 157.650   5
   9  -6  -1 243.338 36.2239   1
   9   6   1 289.089 40.4901   6
   9   6   1 261.586 31.9821   5
   9  -6  -2 1566.05 54.6454   9
   9  -6  -2 1618.82 61.6876   1
   9   6   2 1690.95 59.3418   6
   9   6   2 1630.06 52.9474   5
   9  -6  -3 5923.23 97.1070   9
   9  -6  -3 5827.17 104.717   1
   9   6   3 5926.73 103.152   6
   9  -6  -4 8154.20 119.376   1
   9   6   4 8253.66 121.657   6
   9  -6  -5 3183.64 74.3965   1
   9   6   5 3449.31 78.4813   6
   9  -6  -6 5298.00 88.1552   1
   9   6   6 5192.47 92.5188   6
   9  -6  -7 679.691 34.3293   1
   9   6   7 668.568 37.9044   6
   9   6   8 5528.57 83.9003   6
   9   6   9 330.878 24.7634   6
   9   6  10 737.272 27.3027   6
   9  -7   8 250.787 18.7616   1
   9   7  -8 262.727 17.6528   5
   9  -7   7 4604.33 63.0484   1
   9   7  -7 4322.01 60.7118   5
   9  -7   6 748.077 31.7558   1
   9  -7   6 671.276 28.6167   9
   9   7  -6 746.418 28.3046   8
   9   7  -6 735.717 32.7087   5
   9  -7   5 2397.86 50.3124   9
   9   7  -5 2286.54 49.0231   8
   9   7  -5 2288.57 55.5158   5
   9  -7   4 4374.65 69.0556   9
   9   7  -4 4332.91 70.2793   8
   9   7  -4 4382.76 78.0216   5
   9  -7   4 4538.04 77.4823   1
   9  -7   3 1880.16 48.8185   9
   9   7  -3 1828.06 51.9932   8
   9  -7   3 1959.62 55.4911   1
   9  -7   2 734.236 37.2107   9
   9  -7   2 735.917 41.5333   1
   9   7  -2 634.615 38.6223   5
   9  -7   1 1952.99 59.8262   1
   9   7  -1 2103.87 57.1381   6
   9   7  -1 1963.17 57.7176   5
   9  -7   0 422.863 31.7691   9
   9   7   0 329.190 30.9003   6
   9   7   0 326.732 32.0097   5
   9  -7  -1 2072.86 55.8590   9
   9   7   1 2019.85 56.5675   6
   9   7   1 1916.00 55.2734   5
   9  -7  -2 718.462 37.3712   9
   9  -7  -2 735.403 42.4041   1
   9   7   2 624.989 36.1990   6
   9   7   2 611.659 33.6835   5
   9  -7  -3 1921.41 52.0442   9
   9  -7  -3 2000.67 59.8026   1
   9   7   3 2106.84 61.9255   6
   9  -7  -4 4255.78 69.7013   9
   9  -7  -4 4317.52 81.4568   1
   9   7   4 4271.96 76.9906   6
   9  -7  -5 2351.31 51.7947   9
   9   7   5 2225.66 53.3682   6
   9  -7  -6 724.905 30.5568   9
   9  -7  -6 773.627 35.2486   1
   9   7   6 749.131 31.1064   6
   9  -7  -7 4253.12 57.5487   9
   9  -7  -7 4430.58 65.4016   1
   9   7   7 4298.23 64.5392   6
   9  -7  -8 250.690 17.4719   9
   9   7   8 287.069 18.7308   6
   9  -8   6 10.9774 12.0719   1
   9   8  -6 21.9182 13.6630   5
   9  -8   5 2565.70 45.3360   1
   9  -8   5 2460.82 43.4321   9
   9   8  -5 2645.71 49.0991   5
   9  -8   4 1119.95 34.0853   9
   9   8  -4 1147.55 31.0676   8
   9   8  -4 1131.36 36.4541   5
   9  -8   4 1093.31 34.6266   1
   9   8  -3 4545.87 62.4871   8
   9  -8   3 4498.01 68.0434   1
   9  -8   2 2877.96 53.2371   9
   9   8  -2 2955.49 55.2161   8
   9   8  -2 2806.56 57.8327   5
   9  -8   1 1283.88 38.6599   9
   9  -8   1 1378.95 43.8265   1
   9   8  -1 1299.66 42.5543   5
   9  -8   0 980.755 35.1604   9
   9  -8   0 1046.07 40.1445   1
   9   8   0 939.268 36.5000   5
   9  -8  -1 1377.93 39.3004   9
   9  -8  -1 1388.30 46.0616   1
   9   8   1 1428.25 38.8960   6
   9   8   1 1315.16 40.5134   5
   9  -8  -2 2970.72 52.6630   9
   9   8   2 3069.76 53.2256   6
   9  -8  -3 4401.10 60.8376   9
   9  -8  -3 4192.40 72.1527   1
   9  -8  -4 1078.37 32.5355   9
   9  -8  -4 1127.29 39.2092   1
   9   8   4 1152.47 32.9584   6
   9  -8  -5 2602.93 42.2516   9
   9  -8  -5 2704.03 52.2682   1
   9   8   5 2646.16 44.1683   6
   9  -8  -6 13.0876 14.3646   1
   9  -9   3 31.3181 13.0810   9
   9   9  -3 26.2439 12.3521   5
   9  -9   2 3209.29 44.1207   9
   9  -9   2 3098.89 45.2797   1
   9  -9   1 282.220 18.3223   9
   9   9  -1 266.706 18.5623   5
   9  -9   1 295.483 19.1719   1
   9  -9   0 185.040 16.2757   9
   9   9   0 204.579 16.7347   8
   9  -9   0 210.833 17.8321   1
   9   9   0 205.879 16.7186   5
   9  -9  -1 288.897 17.5784   9
   9  -9  -1 304.044 19.9563   1
   9  -9  -2 3125.16 40.6570   9
   9  -9  -2 3274.98 51.3441   1
   9  -9  -3 39.9826 14.3618   1
  10   0  -1 1115.44 43.7699   8
  10   0  -1 1118.30 42.5466   5
  10   0  -2 122.303 24.3475   8
  10   0  -2 143.662 25.2685   5
  10   0  -3 29703.1 194.610   8
  10   0  -3 29979.6 201.576   5
  10   0  -4 6240.68 91.7371   8
  10   0   4 6191.11 91.2681   1
  10   0  -4 6406.48 96.8881   5
  10   0  -5 1742.28 51.0395   8
  10   0   5 1797.64 52.9540   1
  10   0  -5 1811.21 55.2034   5
  10   0  -6 287.357 29.1630   8
  10   0   6 309.464 28.4671   1
  10   0  -6 305.954 30.4490   5
  10   0  -7 185.781 25.4090   8
  10   0  -7 177.175 27.3855   5
  10   0   7 175.827 25.8639   1
  10   0   8 4175.89 75.1777   1
  10   0  -8 4419.19 69.9997   8
  10   0  -9 7167.01 82.8048   8
  10   0   9 6859.04 90.6618   1
  10   0 -10 781.891 29.8875   8
  10   0  10 807.342 33.2469   1
  10   0  11 593.064 26.5650   1
  10  -1  11 4034.57 59.1123   1
  10  -1  10 1678.45 44.5371   1
  10  -1   9 2259.04 55.1880   1
  10   1  -9 2379.41 52.1135   5
  10   1  -8 11299.9 108.544   8
  10  -1   8 11374.0 121.500   1
  10   1  -8 11564.7 116.270   5
  10   1  -7 867.856 39.0088   8
  10  -1   7 780.189 38.4555   1
  10   1  -6 2027.42 55.4983   8
  10  -1   6 1995.47 56.1678   1
  10   1  -6 2068.98 59.0681   5
  10   1  -5 1780.94 54.2962   8
  10  -1   5 1784.76 55.1279   1
  10   1  -5 1815.90 56.3040   5
  10   1  -4 7574.61 104.509   8
  10  -1   4 7406.65 105.000   1
  10   1  -4 7460.53 105.772   5
  10   1  -3 16351.8 154.694   8
  10   1  -3 16291.7 152.059   5
  10  -1   2 2173.66 57.8757   1
  10   1  -2 2195.33 61.3090   8
  10   1  -2 2134.06 60.1691   6
  10   1  -2 2103.50 57.9105   5
  10   1  -1 22489.8 181.974   8
  10   1  -1 22473.7 182.659   6
  10   1  -1 22659.9 169.993   5
  10   1   0 1504.49 52.6398   8
  10   1   0 1517.92 53.1542   6
  10   1   1 22681.6 181.148   8
  10   1   1 22613.1 192.555   6
  10   1   2 2124.91 63.8957   6
  10  -1  -2 2111.65 53.9239   5
  10  -1  -3 15533.2 131.227   8
  10   1   3 15360.9 160.423   6
  10  -1  -3 15815.5 143.128   5
  10  -1  -4 7511.22 93.4664   8
  10   1   4 7332.12 113.354   6
  10  -1  -4 7534.16 100.993   5
  10  -1  -5 1713.35 48.7043   8
  10   1   5 1673.11 56.6154   6
  10  -1  -5 1763.51 53.4975   5
  10   1   6 2095.17 54.8975   1
  10  -1  -6 1976.96 48.4774   8
  10  -1  -6 2079.59 56.0959   5
  10  -1  -7 822.639 35.5760   8
  10   1   7 782.200 36.1113   1
  10   1   7 799.506 39.8675   6
  10   1   8 10551.5 111.917   1
  10   1   8 10465.6 116.634   6
  10   1   9 2123.79 50.5347   6
  10   1   9 2193.07 51.3726   1
  10   1  10 1687.00 42.5048   1
  10   2 -10 228.346 20.6793   8
  10   2 -10 276.704 20.9435   5
  10   2  -9 459.598 26.4629   8
  10   2  -9 440.522 26.2787   5
  10  -2   9 412.365 29.2862   1
  10  -2   8 2852.09 61.3867   1
  10   2  -8 3099.69 61.8041   5
  10  -2   7 7268.60 98.3402   1
  10   2  -6 6037.96 90.5972   8
  10  -2   6 5747.64 93.2733   1
  10   2  -6 5966.08 91.9829   5
  10  -2   5 7049.06 104.181   1
  10   2  -5 7077.87 101.392   8
  10   2  -5 7240.44 104.567   5
  10  -2   4 946.998 43.7689   1
  10   2  -4 852.074 43.1913   8
  10   2  -4 885.591 42.8439   5
  10  -2   3 1163.62 47.1627   1
  10   2  -3 1268.68 52.1476   8
  10   2  -3 1307.96 50.5752   6
  10   2  -3 1274.95 49.0869   5
  10   2  -2 2240.31 64.8278   8
  10   2  -2 2374.74 64.9824   6
  10   2  -2 2230.99 61.1118   5
  10   2  -1 7624.91 114.742   8
  10   2  -1 7584.04 114.063   6
  10   2  -1 7525.60 103.928   5
  10  -2   1 7363.58 104.499   1
  10   2   0 5689.94 98.4826   8
  10   2   0 5732.33 87.6764   5
  10   2   1 8394.61 132.612   6
  10   2   2 2008.36 61.7319   6
  10   2   3 1294.47 54.8102   6
  10   2   4 853.975 46.8172   6
  10  -2  -5 6901.25 83.4484   8
  10   2   5 6942.28 114.395   6
  10  -2  -6 6123.05 78.6147   8
  10   2   6 6034.20 102.773   6
  10  -2  -7 7122.83 82.9766   8
  10   2   7 6685.95 104.662   6
  10   2   8 2825.40 65.2166   6
  10   2   9 408.443 24.1071   1
  10   2   9 421.855 28.5419   6
  10   2  10 228.574 20.0977   6
  10   3 -10 10448.7 81.6237   8
  10   3 -10 10252.4 82.0489   5
  10   3  -9 8528.21 81.9000   8
  10   3  -9 8588.80 85.8934   5
  10   3  -8 6687.37 80.5167   8
  10   3  -8 6616.70 83.9925   5
  10   3  -7 4743.07 75.1957   8
  10  -3   7 4904.61 79.9299   1
  10   3  -7 4836.30 77.6994   5
  10  -3   6 1797.31 54.1226   1
  10  -3   5 6579.41 99.7878   1
  10   3  -5 6764.67 100.587   5
  10  -3   4 3644.52 77.1050   1
  10   3  -4 3774.73 78.6221   8
  10   3  -4 3765.98 79.0656   5
  10   3  -3 2628.06 69.7729   8
  10   3  -3 2797.89 69.2517   6
  10   3  -3 2701.69 67.9997   5
  10  -3   3 2626.39 67.1225   1
  10  -3   2 304.688 28.4485   9
  10   3  -2 359.264 34.8015   6
  10   3  -2 360.047 33.0868   5
  10  -3   2 305.987 32.1844   1
  10  -3   1 16390.6 142.663   9
  10   3  -1 15813.3 163.774   8
  10   3  -1 16483.1 168.150   6
  10  -3   1 16255.7 157.052   1
  10   3  -1 16248.6 153.885   5
  10  -3   0 2390.47 61.6341   9
  10  -3   0 2389.01 63.5020   1
  10   3   0 2269.38 59.4630   5
  10   3   1 18770.2 198.067   6
  10  -3  -1 16274.9 155.019   1
  10   3   2 326.480 35.7908   6
  10  -3  -2 321.352 29.9590   1
  10   3   3 2744.84 74.9793   6
  10   3   4 3737.79 87.1210   6
  10   3   5 6770.73 112.942   6
  10   3   6 1883.18 61.4080   6
  10   3   7 4663.26 87.3830   6
  10   3   8 6399.53 94.2466   6
  10   3   9 8623.64 99.6119   6
  10   3  10 9844.14 93.2519   6
  10  -4  10 1149.95 30.6274   1
  10   4  -9 3791.50 49.2005   8
  10  -4   9 3981.26 60.2741   1
  10   4  -9 3802.60 53.0739   5
  10   4  -8 3068.76 51.7976   8
  10  -4   8 2923.28 56.6764   1
  10   4  -8 3085.42 55.5121   5
  10   4  -7 186.323 23.7610   8
  10   4  -7 166.431 24.1758   5
  10  -4   6 9123.09 108.638   1
  10   4  -6 9920.40 106.653   8
  10  -4   5 789.502 39.8079   1
  10   4  -5 678.445 38.9232   8
  10   4  -5 711.403 38.7107   5
  10  -4   4 1350.24 39.2678   9
  10   4  -4 1388.33 49.8794   5
  10  -4   4 1460.59 51.2418   1
  10  -4   3 219.150 25.5214   9
  10   4  -3 309.064 33.3269   6
  10   4  -3 280.252 30.6979   5
  10  -4   3 228.872 29.4729   1
  10  -4   2 7774.22 94.8504   9
  10   4  -2 7805.92 113.944   8
  10   4  -2 7578.80 107.361   5
  10  -4   2 7797.77 110.469   1
  10  -4   1 22071.8 163.082   9
  10   4  -1 22008.2 186.929   6
  10  -4   1 21246.8 179.526   1
  10   4  -1 21494.4 172.730   5
  10  -4   0 8883.73 110.087   9
  10   4   0 8132.15 120.711   6
  10  -4   0 8721.98 119.541   1
  10   4   0 8025.41 104.909   5
  10  -4  -1 21853.9 174.818   9
  10  -4  -1 21312.8 178.522   1
  10   4   1 22532.0 196.029   6
  10   4   1 20655.7 158.057   5
  10  -4  -2 7611.20 106.809   1
  10   4   2 7896.92 119.397   6
  10  -4  -3 223.196 27.1040   1
  10   4   3 258.505 34.3102   6
  10   4   4 1444.88 57.4827   6
  10   4   5 704.336 43.0234   6
  10   4   6 9930.85 124.176   6
  10   4   7 168.067 26.6142   6
  10   4   8 3004.18 63.2201   6
  10   4   9 3767.68 62.6988   6
  10   4  10 1074.52 30.3402   6
  10   5  -9 643.428 21.1842   5
  10  -5   9 640.367 23.5455   1
  10   5  -8 706.959 25.1463   8
  10   5  -8 745.562 26.6109   5
  10   5  -7 867.855 29.6882   8
  10  -5   7 784.330 31.9243   1
  10   5  -7 832.740 31.5410   5
  10  -5   6 3947.01 68.1958   1
  10   5  -6 4101.49 63.2308   8
  10   5  -6 4047.05 66.5121   5
  10  -5   5 835.036 30.2204   9
  10   5  -5 916.577 38.0820   8
  10   5  -4 6491.74 92.6857   8
  10   5  -4 6427.80 92.1936   5
  10  -5   4 6456.75 91.0684   1
  10  -5   3 5714.62 76.3451   9
  10   5  -3 6052.02 91.9596   8
  10   5  -3 5964.67 91.0371   5
  10  -5   3 5924.34 92.0756   1
  10  -5   2 2300.35 53.8216   9
  10  -5   2 2180.96 60.0775   1
  10  -5   1 17484.4 142.354   9
  10   5  -1 17755.2 157.240   6
  10  -5   0 724.373 40.1177   9
  10  -5   0 683.685 39.8075   1
  10   5   0 532.361 37.8414   6
  10   5   0 565.776 35.7991   5
  10  -5  -1 17492.6 147.975   9
  10  -5  -1 17272.9 156.551   1
  10   5   1 17173.8 161.189   6
  10  -5  -2 2307.53 59.9892   9
  10  -5  -2 2182.46 59.2934   1
  10  -5  -3 5864.47 88.2795   9
  10  -5  -3 5655.44 87.8090   1
  10  -5  -4 6193.54 86.3356   1
  10   5   4 5833.68 88.4961   6
  10   5   5 921.447 41.7536   6
  10   5   6 3886.58 72.5892   6
  10   5   7 753.168 33.8998   6
  10   5   8 571.881 27.9948   6
  10   6  -7 2441.09 37.5018   8
  10  -6   7 2529.01 43.9147   1
  10   6  -7 2500.07 41.4372   5
  10  -6   6 307.059 22.7764   1
  10   6  -6 262.901 19.8824   8
  10   6  -6 311.965 21.6948   5
  10  -6   5 6379.19 65.5539   9
  10   6  -5 6470.64 72.9820   8
  10  -6   4 3014.55 50.2258   9
  10   6  -4 3087.77 55.9922   8
  10   6  -4 3059.77 58.4157   5
  10  -6   3 2326.59 48.4343   9
  10   6  -3 2363.16 53.9237   8
  10   6  -3 2364.03 53.9835   5
  10  -6   2 1390.55 41.1935   9
  10   6  -2 1517.35 47.4609   8
  10   6  -2 1384.84 44.4279   5
  10  -6   2 1478.10 46.8872   1
  10  -6   1 2587.26 53.4411   9
  10   6  -1 2700.27 58.8916   6
  10  -6   1 2585.79 59.8290   1
  10   6  -1 2566.89 57.4691   5
  10  -6   0 6429.51 82.3944   9
  10  -6   0 6458.46 92.3946   1
  10   6   0 6402.82 84.2087   5
  10  -6  -1 2654.98 57.6586   9
  10  -6  -1 2598.68 60.6026   1
  10   6   1 2664.91 59.3389   6
  10   6   1 2457.83 51.7080   5
  10  -6  -2 1466.19 46.1190   1
  10   6   2 1464.00 46.0739   6
  10  -6  -3 2358.14 54.0777   1
  10   6   3 2488.18 56.5932   6
  10  -6  -4 3121.90 58.2652   9
  10  -6  -4 3131.02 58.2283   1
  10   6   4 3191.23 62.7678   6
  10  -6  -5 6545.28 76.2844   9
  10   6   5 6653.28 86.3342   6
  10  -6  -6 294.023 22.2420   9
  10   6   6 315.402 23.8252   6
  10  -6  -7 2492.13 42.1302   9
  10   6   7 2564.78 47.1626   6
  10  -7   5 63.2136 14.1638   1
  10   7  -5 45.9738 12.3890   8
  10   7  -5 50.6518 13.8322   5
  10  -7   4 1560.39 33.2982   9
  10   7  -4 1481.03 32.9844   8
  10   7  -3 3381.92 51.8547   8
  10   7  -3 3273.10 53.1390   5
  10  -7   2 3147.99 50.3293   9
  10   7  -2 3058.95 52.2322   8
  10   7  -2 3000.97 52.0005   5
  10  -7   1 942.846 30.7911   9
  10   7  -1 990.784 34.4887   8
  10   7  -1 954.539 32.0036   5
  10  -7   0 276.864 22.3342   9
  10   7   0 258.913 23.8372   8
  10  -7   0 298.055 24.1393   1
  10   7   0 265.983 20.4809   5
  10  -7  -1 935.850 34.7841   1
  10   7   1 975.107 32.2900   6
  10  -7  -2 3147.56 51.3361   9
  10  -7  -2 3118.02 56.2159   1
  10   7   2 3224.44 53.3606   6
  10  -7  -3 3689.58 53.1418   9
  10  -7  -3 3616.25 57.4522   1
  10   7   3 3473.47 53.3591   6
  10  -7  -4 1539.81 34.9860   9
  10  -7  -4 1445.49 35.8703   1
  10   7   4 1521.27 35.2815   6
  10  -7  -5 52.8013 14.5539   9
  10   7   5 36.3940 12.1856   6
  10  -8   0 2442.03 36.9762   9
  11   0  -2 849.373 31.9984   5
  11   0  -3 12171.0 102.152   8
  11   0  -3 12053.4 107.198   5
  11   0  -4 1149.88 35.4072   8
  11   0  -4 1214.74 38.4851   5
  11   0  -5 1558.77 38.4376   8
  11   0  -5 1646.70 42.9786   5
  11   0  -6 1662.71 39.0867   8
  11   0  -7 1603.41 36.3951   8
  11   0  -8 3140.36 46.1397   8
  11   1  -8 3704.36 50.1927   8
  11  -1   8 3213.64 49.7917   1
  11  -1   7 2295.28 45.6499   1
  11   1  -7 2358.96 44.4155   8
  11   1  -7 2282.20 45.7144   5
  11   1  -6 24.8241 17.3471   8
  11  -1   6 31.5441 16.0309   1
  11   1  -6 18.9995 17.5658   5
  11   1  -5 929.427 33.2387   8
  11  -1   5 898.145 32.8993   1
  11   1  -5 951.396 34.7765   5
  11   1  -4 908.143 33.8176   8
  11   1  -4 929.433 35.1825   5
  11   1  -3 1828.06 45.5418   8
  11   1  -3 1889.28 46.7150   5
  11   1  -2 5530.64 74.8529   8
  11   1  -2 5656.23 74.6094   5
  11   1  -1 6801.88 81.9533   8
  11   1   0 947.811 35.9001   6
  11   1   1 7006.86 87.6627   6
  11   1   2 5214.81 75.9404   6
  11  -1  -6 6.80415 14.0577   8
  11   2  -8 78.9943 15.2303   8
  11  -2   8 31.4508 13.6553   1
  11   2  -7 1139.45 32.2398   8
  11   2  -7 1105.45 32.5860   5
  11  -2   7 1080.24 33.3252   1
  11   2  -6 2192.32 45.5152   8
  11  -2   6 2115.03 45.6274   1
  11   2  -6 2196.03 46.5826   5
  11   2  -5 5244.19 70.9382   8
  11  -2   5 5094.94 71.3013   1
  11   2  -5 5275.59 71.9872   5
  11   2  -4 3205.94 58.8144   8
  11   2  -4 3226.45 58.4449   5
  11   2  -3 230.985 25.4260   8
  11  -2   3 258.767 23.2507   1
  11   2  -3 222.957 23.4354   5
  11   2  -2 1925.30 49.1413   8
  11   2  -2 1934.32 46.0264   5
  11   2  -1 2474.30 54.8473   8
  11   2   0 2462.96 53.3489   8
  11   2   0 2606.58 58.3015   6
  11   2   1 2468.51 52.6646   8
  11   2   1 2547.91 56.7348   6
  11  -2  -2 1983.11 46.8401   9
  11   2   2 1942.17 51.2871   6
  11   2   3 196.039 23.2036   6
  11   2   4 2959.50 59.1970   6
  11   2   5 5641.40 82.8732   6
  11   2   6 2249.64 50.3910   6
  11   2   7 1101.91 33.5721   6
  11   3  -8 7698.12 64.2338   8
  11   3  -8 7765.27 66.6141   5
  11  -3   7 619.317 26.6438   1
  11   3  -6 3850.08 56.4533   8
  11  -3   6 3957.01 58.9033   1
  11   3  -6 4042.11 58.4029   5
  11   3  -5 1707.48 41.5046   8
  11  -3   5 1642.10 41.4317   1
  11   3  -5 1735.33 42.3751   5
  11  -3   4 65.2728 19.7287   1
  11   3  -4 84.4131 20.3144   8
  11   3  -4 100.728 19.7503   5
  11  -3   3 1882.54 46.8594   1
  11   3  -3 2035.85 49.2836   8
  11   3  -3 1970.75 46.2658   5
  11  -3   2 1632.17 43.5299   1
  11   3  -2 1773.62 47.3309   8
  11   3  -2 1770.14 43.2202   5
  11  -3   1 3603.00 60.7654   1
  11   3  -1 3554.90 64.8781   8
  11   3  -1 3503.65 56.3855   5
  11  -3   0 139.458 21.7431   9
  11   3   0 186.089 24.9473   8
  11   3   0 224.698 26.7033   6
  11  -3  -1 3713.22 59.3240   9
  11   3   1 3734.74 68.0859   6
  11  -3  -2 1693.59 43.4717   9
  11   3   2 1631.32 43.1279   8
  11  -3  -3 2015.28 48.0202   9
  11   3   3 1902.87 43.1368   8
  11   3   3 2015.49 51.2885   6
  11   3   4 94.1196 20.4156   6
  11   3   5 1879.83 50.3783   6
  11   3   6 4333.47 68.1470   6
  11   3   7 700.216 28.7198   6
  11   4  -7 2900.89 40.0858   8
  11  -4   7 2848.12 44.5058   1
  11   4  -6 1795.30 37.0197   8
  11  -4   6 1857.64 39.5619   1
  11   4  -6 1764.35 36.9204   5
  11  -4   5 1695.98 39.4900   1
  11   4  -5 1876.78 41.3349   5
  11   4  -4 2499.12 48.7969   8
  11   4  -4 2548.71 47.8083   5
  11  -4   3 17172.2 125.927   1
  11   4  -3 16923.7 124.667   8
  11   4  -3 17193.0 118.778   5
  11   4  -2 6168.30 80.0470   8
  11   4  -2 6216.37 73.5237   5
  11  -4   1 6941.56 81.0264   1
  11  -4   1 7072.93 72.5088   9
  11   4  -1 7077.83 86.1137   8
  11   4  -1 6776.54 73.9520   5
  11  -4   0 2213.84 44.7245   9
  11   4   0 2280.33 52.0928   8
  11  -4  -1 7319.22 80.1141   9
  11   4   1 7195.23 87.7399   8
  11   4   1 7372.70 90.0828   6
  11   4   2 6061.73 77.8004   8
  11   4   2 6303.26 84.4504   6
  11  -4  -3 16944.0 121.467   9
  11   4   3 17303.5 133.089   6
  11  -4  -4 2470.70 49.0249   9
  11   4   4 2571.16 52.2709   6
  11  -4  -5 1761.40 41.0180   9
  11   4   5 1760.98 42.4537   6
  11  -4  -6 1780.21 39.5425   9
  11   4   6 1635.55 38.3717   6
  11  -4  -7 2726.27 42.3676   9
  11   5  -5 4883.01 54.2492   8
  11   5  -5 5085.91 57.0302   5
  11   5  -4 838.435 28.2803   8
  11  -5   4 855.802 28.7660   1
  11   5  -4 838.396 26.9055   5
  11  -5   3 542.692 25.5538   1
  11   5  -3 562.418 24.1522   5
  11  -5   2 2493.84 47.1275   1
  11  -5   2 2440.12 39.0722   9
  11   5  -2 2548.80 48.4319   8
  11   5  -2 2540.24 43.6166   5
  11  -5   1 12148.9 87.9314   9
  11   5  -1 11847.7 101.952   8
  11  -5   1 12186.0 99.5206   1
  11  -5   0 1729.11 37.8864   9
  11  -5   0 1720.62 39.7716   1
  11  -5  -1 12449.2 94.5526   9
  11   5   1 12231.5 105.172   8
  11  -5  -2 2632.78 46.6023   9
  11   5   2 2551.06 48.5496   8
  11  -5  -3 561.776 25.9352   9
  11   5   3 496.386 24.4082   8
  11  -5  -4 849.386 28.6799   9
  11  -5  -5 4860.63 55.3818   9
  11   5   5 4512.38 57.5631   6
  11   6  -3 1604.23 30.8535   8
  11  -6   2 502.523 20.8767   1
  11   6  -2 544.853 21.5313   8
  11  -6   1 19.0010 12.2876   1
  11  -6   0 65.6906 12.8644   9
  11   6   0 30.3471 13.9150   8
  11  -6  -1 27.2290 13.2752   9
  11   6   1 19.5278 13.4363   8
  11  -6  -2 558.348 21.4319   9
  11   6   2 545.887 21.9140   6
  11   6   3 1573.92 32.5549   6
   0   0   0    0.00    0.00   0
TITL MA576 in P2(1)2(1)2(1)
REM P2(1)2(1)2(1) (#19 in standard setting)
CELL 1.54184  10.051031  10.629435  15.647594  90.0000  90.0000  90.0000
ZERR    4.00   0.000088   0.000113   0.000156   0.0000   0.0000   0.0000
LATT -1
SYMM -x+1/2,-y, z+1/2
SYMM -x, y+1/2,-z+1/2
SYMM  x+1/2,-y+1/2,-z
SFAC C H N
UNIT 80.00 108.00 4.00
TREF
HKLF 4
END
;
_shelx_hkl_checksum     30490
_shelx_res_file
;
TITL MA576 in P2(1)2(1)2(1)
    MA576.res
    created by SHELXL-2018/3 at 18:15:13 on 02-Jan-2021
REM #####
CELL 1.54184 10.051031 10.629435 15.647594 90 90 90
ZERR 4 0.000088 0.000113 0.000156 0 0 0
LATT -1
SYMM 0.5-X,-Y,0.5+Z
SYMM -X,0.5+Y,0.5-Z
SYMM 0.5+X,0.5-Y,-Z
SFAC C H N
UNIT 80 108 4
L.S. 4
PLAN  -10
LIST 4
BOND $H
CONF
fmap 2
acta
OMIT 1 0 1
OMIT 2 0 2
OMIT -3 1 1
OMIT 2 1 1
OMIT 3 0 4
REM <olex2.extras>
REM <HklSrc "%.\\MA576.hkl">
REM </olex2.extras>
WGHT    0.067900    0.078300
EXTI    0.036966
FVAR      19.33547
N1    3    0.381309    0.675733    0.328814    11.00000    0.07071    0.06309 =
         0.04218    0.00745   -0.01009   -0.00784
C1    1    0.538784    0.696660    0.549050    11.00000    0.06520    0.07693 =
         0.05314    0.00110   -0.01680   -0.00013
AFIX  23
H1A   2    0.522689    0.649842    0.601246    11.00000   -1.20000
H1B   2    0.631139    0.684239    0.533165    11.00000   -1.20000
AFIX   0
C2    1    0.515403    0.835120    0.565963    11.00000    0.07219    0.08041 =
         0.05673   -0.01007   -0.01300   -0.00459
AFIX  23
H2A   2    0.425363    0.847263    0.586694    11.00000   -1.20000
H2B   2    0.576286    0.863906    0.609906    11.00000   -1.20000
AFIX   0
C3    1    0.535832    0.911887    0.485761    11.00000    0.04707    0.06989 =
         0.06891   -0.00740   -0.00363   -0.00420
AFIX  13
H3    2    0.628642    0.900743    0.468121    11.00000   -1.20000
AFIX   0
C4    1    0.448451    0.860584    0.414131    11.00000    0.05168    0.06322 =
         0.05479    0.00245   -0.00154   -0.00215
AFIX  23
H4A   2    0.466096    0.907853    0.362330    11.00000   -1.20000
H4B   2    0.355835    0.873562    0.429161    11.00000   -1.20000
AFIX   0
C5    1    0.470824    0.720687    0.396238    11.00000    0.04311    0.06506 =
         0.04427    0.00062    0.00121   -0.00032
AFIX  13
H5    2    0.562872    0.708887    0.377202    11.00000   -1.20000
AFIX   0
C6    1    0.449426    0.644262    0.478104    11.00000    0.04034    0.06405 =
         0.04070    0.00121   -0.00121    0.00372
AFIX  13
H6    2    0.357383    0.659273    0.496077    11.00000   -1.20000
AFIX   0
C7    1    0.345794    0.549529    0.323384    11.00000    0.05003    0.06442 =
         0.04051    0.00045    0.00052    0.00180
C8    1    0.380031    0.461875    0.387110    11.00000    0.04379    0.06223 =
         0.04149   -0.00001    0.00342    0.00387
C9    1    0.463447    0.500465    0.464390    11.00000    0.04847    0.06466 =
         0.04062    0.00218   -0.00107    0.00829
C10   1    0.271748    0.506198    0.253237    11.00000    0.07062    0.06991 =
         0.04581    0.00009   -0.01043   -0.00055
AFIX  43
H10   2    0.246012    0.563166    0.211266    11.00000   -1.20000
AFIX   0
C11   1    0.236060    0.381379    0.244809    11.00000    0.06350    0.07748 =
         0.05353   -0.00708   -0.00803   -0.00468
AFIX  43
H11   2    0.188546    0.355866    0.196845    11.00000   -1.20000
AFIX   0
C12   1    0.269601    0.293733    0.306266    11.00000    0.05976    0.06616 =
         0.06003   -0.00570    0.00473   -0.00467
C13   1    0.340346    0.337419    0.376404    11.00000    0.05814    0.06404 =
         0.05149    0.00350    0.00377    0.00319
AFIX  43
H13   2    0.362622    0.279976    0.418889    11.00000   -1.20000
AFIX   0
C14   1    0.513876    1.051507    0.499954    11.00000    0.07151    0.07324 =
         0.08918   -0.01249   -0.00694   -0.00478
AFIX 137
H14A  2    0.423655    1.065695    0.517634    11.00000   -1.50000
H14B  2    0.530617    1.096137    0.447712    11.00000   -1.50000
H14C  2    0.573460    1.081061    0.543498    11.00000   -1.50000
AFIX   0
C15   1    0.233548    0.156386    0.296573    11.00000    0.10573    0.07286 =
         0.08305   -0.00436   -0.00365   -0.01846
AFIX 137
H15A  2    0.222116    0.119406    0.352062    11.00000   -1.50000
H15B  2    0.303458    0.113374    0.266677    11.00000   -1.50000
H15C  2    0.152176    0.149164    0.264824    11.00000   -1.50000
AFIX   0
C16   1    0.608558    0.461239    0.447808    11.00000    0.05355    0.08544 =
         0.06761   -0.00882   -0.00656    0.01712
AFIX 137
H16A  2    0.662066    0.482466    0.496540    11.00000   -1.50000
H16B  2    0.641587    0.504656    0.398371    11.00000   -1.50000
H16C  2    0.612541    0.372124    0.438170    11.00000   -1.50000
AFIX   0
C17   1    0.413284    0.432611    0.545337    11.00000    0.08261    0.06978 =
         0.04543    0.00847   -0.00069    0.00568
AFIX 137
H17A  2    0.463342    0.460816    0.593947    11.00000   -1.50000
H17B  2    0.424506    0.343467    0.538626    11.00000   -1.50000
H17C  2    0.320781    0.451316    0.553822    11.00000   -1.50000
AFIX   0
C18   1    0.375143    0.749913    0.249983    11.00000    0.06992    0.07288 =
         0.04146    0.00870    0.00037   -0.00736
AFIX  23
H18A  2    0.400066    0.696834    0.202166    11.00000   -1.20000
H18B  2    0.439266    0.817919    0.253479    11.00000   -1.20000
AFIX   0
C19   1    0.242651    0.803084    0.233846    11.00000    0.08033    0.07061 =
         0.04288    0.01071   -0.00139   -0.00534
C20   1    0.137185    0.844324    0.219828    11.00000    0.08272    0.09949 =
         0.06817    0.01729   -0.00267    0.01126
AFIX 163
H20   2    0.053201    0.877163    0.208666    11.00000   -1.20000
AFIX   0
HKLF 4
REM  MA576 in P2(1)2(1)2(1)
REM wR2 = 0.1065, GooF = S = 1.108, Restrained GooF = 1.108 for all data
REM R1 = 0.0391 for 3160 Fo > 4sig(Fo) and 0.0395 for all 3181 data
REM 195 parameters refined using 0 restraints
END
WGHT      0.0678      0.0783
REM Highest difference peak  0.150,  deepest hole -0.187,  1-sigma level  0.042
Q1    1   0.4980  0.8870  0.4456  11.00000  0.05    0.13
Q2    1   0.5432  1.0002  0.4950  11.00000  0.05    0.12
Q3    1   0.6577  0.9391  0.3743  11.00000  0.05    0.12
Q4    1   0.4777  1.0843  0.4576  11.00000  0.05    0.12
Q5    1   0.5298  0.8604  0.5276  11.00000  0.05    0.11
Q6    1   0.4655  0.8060  0.4056  11.00000  0.05    0.11
Q7    1   0.3769  0.3405  0.1693  11.00000  0.05    0.10
Q8    1   0.5761  1.0974  0.4244  11.00000  0.05    0.10
Q9    1   0.5619  0.8640  0.2905  11.00000  0.05    0.10
Q10   1   0.1330  0.1519  0.3184  11.00000  0.05    0.10
;
_shelx_res_checksum     78113
