# Supplementary material for: Synthesis, crystal structure, Hirshfeld surface analysis and energy framework calculations of trans-3,7,9,9-tetra­methyl-10-(prop-2-yn-1-yl)-1,2,3,4,4a,9,9a,10-octa­hydro­acridine
Source: Acta Crystallogr E Crystallogr Commun. 2021 Feb 5;77(Pt 3):226–32. doi: 10.1107/S2056989021001183 (PMC8061106; doi:10.1107/S2056989021001183)
Supplement: Supplementary file 2 [file e-77-00226-Isup2.hkl]

data_I                                                                          
_shelx_title ' MA576 in P2(1)2(1)2(1)'                                          
_shelx_refln_list_code          4                                               
_shelx_F_calc_maximum       58.29                                               
_exptl_crystal_F_000       616.00                                               
_reflns_d_resolution_high  0.8014                                               
                                                                                
loop_                                                                           
 _space_group_symop_operation_xyz                                               
 'x, y, z'                                                                      
 '-x+1/2, -y, z+1/2'                                                            
 '-x, y+1/2, -z+1/2'                                                            
 'x+1/2, -y+1/2, -z'                                                            
                                                                                
_cell_length_a    10.0510                                                       
_cell_length_b    10.6294                                                       
_cell_length_c    15.6476                                                       
_cell_angle_alpha  90.000                                                       
_cell_angle_beta   90.000                                                       
_cell_angle_gamma  90.000                                                       
                                                                                
_shelx_F_squared_multiplier     1.000                                           
                                                                                
loop_                                                                           
 _refln_index_h                                                                 
 _refln_index_k                                                                 
 _refln_index_l                                                                 
 _refln_F_squared_calc                                                          
 _refln_F_squared_meas                                                          
 _refln_F_squared_sigma                                                         
 _refln_observed_status                                                         
   4   0   0        333.90        328.68         3.40 o                         
   6   0   0        105.87         94.62         0.36 o                         
   8   0   0        390.72        392.28         1.38 o                         
   2   1   0        353.50        312.78         2.46 o                         
   3   1   0        449.66        474.53         3.34 o                         
   4   1   0        231.85        263.35         1.05 o                         
   5   1   0        303.13        319.78         0.60 o                         
   6   1   0         10.78         12.22         0.33 o                         
   7   1   0         94.19        100.37         0.67 o                         
   8   1   0          1.26          0.80         0.06 o                         
   9   1   0        134.50        129.97         3.48 o                         
  10   1   0          4.10          4.04         0.10 o                         
  11   1   0          2.78          2.54         0.10 o                         
   0   2   0         99.91        100.76         0.70 o                         
   1   2   0        109.40         98.61         0.28 o                         
   2   2   0        186.97        193.13         0.59 o                         
   3   2   0         15.38         18.51         0.13 o                         
   4   2   0        105.44        115.49         0.65 o                         
   5   2   0          6.11          5.91         0.13 o                         
   6   2   0          3.02          4.86         0.52 o                         
   7   2   0         25.74         21.03         0.63 o                         
   8   2   0          1.24          1.45         0.06 o                         
   9   2   0          0.04          0.20         0.04 o                         
  10   2   0         14.77         15.30         0.18 o                         
  11   2   0          6.33          6.77         0.19 o                         
   1   3   0        553.40        574.40         1.50 o                         
   2   3   0        135.29        121.59         1.60 o                         
   3   3   0         75.67         73.29         0.29 o                         
   4   3   0        182.24        193.09         0.52 o                         
   5   3   0        324.97        334.72         4.00 o                         
   6   3   0        132.39        117.16         0.66 o                         
   7   3   0          9.00          6.63         0.12 o                         
   8   3   0          8.95          6.66         0.10 o                         
   9   3   0         13.42         11.71         0.17 o                         
  10   3   0          6.15          6.28         0.10 o                         
  11   3   0          0.35          0.49         0.05 o                         
   0   4   0        296.10        336.81         1.01 o                         
   1   4   0       1329.18       1460.72         9.59 o                         
   2   4   0         26.23         25.05         0.17 o                         
   3   4   0          2.09          3.42         0.20 o                         
   4   4   0         31.82         32.52         0.31 o                         
   5   4   0        880.70        916.78         2.22 o                         
   6   4   0          7.44          7.78         0.15 o                         
   7   4   0          6.49          4.97         0.17 o                         
   8   4   0         69.28         65.40         0.52 o                         
   9   4   0          8.14         10.80         0.25 o                         
  10   4   0         23.30         22.64         0.56 o                         
  11   4   0          5.58          6.00         0.09 o                         
   1   5   0         33.53         52.21         1.40 o                         
   2   5   0          5.01          2.12         0.14 o                         
   3   5   0          3.33          6.52         0.10 o                         
   4   5   0        241.35        258.82         6.99 o                         
   5   5   0         15.04         17.13         0.81 o                         
   6   5   0         94.71         92.73         0.52 o                         
   7   5   0          4.70          2.92         0.09 o                         
   8   5   0         84.19         90.91         0.51 o                         
   9   5   0          4.07          4.47         0.16 o                         
  10   5   0          0.79          1.69         0.12 o                         
  11   5   0          4.56          4.62         0.07 o                         
   0   6   0       1441.68       1716.31         2.32 o                         
   1   6   0        164.71        172.67         4.70 o                         
   2   6   0         54.22         51.93         0.34 o                         
   3   6   0        250.54        232.01         2.02 o                         
   4   6   0         21.39         24.02         0.51 o                         
   5   6   0        122.15        118.65         0.44 o                         
   6   6   0          0.17          0.17         0.04 o                         
   7   6   0         44.20         52.19         0.36 o                         
   8   6   0          2.14          3.84         0.25 o                         
   9   6   0         37.85         39.90         0.40 o                         
  10   6   0         14.64         17.22         0.13 o                         
  11   6   0          0.01          0.14         0.05 o                         
   1   7   0         18.26         17.95         0.25 o                         
   2   7   0          6.85          6.52         0.32 o                         
   3   7   0         30.07         30.11         0.22 o                         
   4   7   0          0.02          0.26         0.08 o                         
   5   7   0         11.74         14.16         0.31 o                         
   6   7   0          1.36          1.16         0.06 o                         
   7   7   0          0.20          0.49         0.05 o                         
   8   7   0          0.07          0.10         0.04 o                         
   9   7   0          1.16          0.98         0.08 o                         
  10   7   0          1.38          0.74         0.03 o                         
   0   8   0         76.50         73.54         0.58 o                         
   1   8   0         16.20         19.38         0.27 o                         
   2   8   0          4.85          5.56         0.12 o                         
   3   8   0          1.93          2.33         0.13 o                         
   4   8   0         21.95         17.11         0.25 o                         
   5   8   0          0.21          1.16         0.14 o                         
   6   8   0          6.67          7.40         0.56 o                         
   7   8   0          1.09          1.82         0.09 o                         
   8   8   0         11.33         10.80         0.11 o                         
   9   8   0          2.17          2.64         0.07 o                         
  10   8   0          5.92          6.54         0.10 o                         
   1   9   0          0.91          0.55         0.06 o                         
   2   9   0         61.79         63.87         0.45 o                         
   3   9   0         78.64         75.53         0.71 o                         
   4   9   0         45.21         41.37         1.27 o                         
   5   9   0        121.45        122.16         1.05 o                         
   6   9   0         73.62         75.34         0.40 o                         
   7   9   0          0.80          1.12         0.07 o                         
   8   9   0          2.22          2.12         0.09 o                         
   9   9   0          0.45          0.54         0.02 o                         
   0  10   0         45.63         43.66         0.53 o                         
   1  10   0          4.10          1.83         0.10 o                         
   2  10   0         18.33         17.37         0.32 o                         
   3  10   0         22.29         16.20         0.33 o                         
   4  10   0        104.94        102.44         0.75 o                         
   5  10   0         34.07         36.66         0.35 o                         
   6  10   0         10.17         10.18         0.41 o                         
   7  10   0          1.16          1.27         0.06 o                         
   8  10   0          0.45          0.45         0.03 o                         
   1  11   0          0.14          0.30         0.07 o                         
   2  11   0          0.53          0.32         0.07 o                         
   3  11   0          0.92          1.39         0.11 o                         
   4  11   0          0.87          1.03         0.09 o                         
   5  11   0          2.05          1.93         0.09 o                         
   6  11   0          0.28          0.34         0.06 o                         
   0  12   0          0.09          0.23         0.07 o                         
   1  12   0          0.16          0.34         0.05 o                         
   2  12   0          1.58          1.77         0.09 o                         
   3  12   0          1.59          1.63         0.10 o                         
   4  12   0          0.91          0.79         0.06 o                         
   5  12   0          0.34          0.40         0.05 o                         
   1  13   0          0.00          0.09         0.02 o                         
   2   0   1       3398.03       1820.14         1.64 o                         
   3   0   1       1227.03       1205.24         9.38 o                         
   4   0   1         21.60         28.04         0.18 o                         
   5   0   1        216.04        227.25         2.94 o                         
   6   0   1          0.27          1.22         0.05 o                         
   7   0   1         72.46         72.18         1.23 o                         
   8   0   1         16.79         16.72         0.16 o                         
   9   0   1          0.21          0.38         0.04 o                         
  10   0   1          2.66          2.99         0.08 o                         
 -11   1   1         18.27         18.22         0.22 o                         
 -10   1   1         55.39         60.54         0.28 o                         
  -9   1   1         38.42         39.65         0.25 o                         
  -8   1   1         48.69         48.21         0.34 o                         
  -7   1   1          4.93          6.46         0.14 o                         
  -6   1   1         72.83         80.23         2.20 o                         
  -5   1   1        623.11        614.77         5.18 o                         
  -4   1   1        893.23        935.43         1.14 o                         
   1   1   1       1555.43        937.94         0.80 o                         
   4   1   1        893.57        930.05         1.37 o                         
   5   1   1        624.53        619.40         6.06 o                         
   6   1   1         73.00         81.30         0.35 o                         
   7   1   1          5.00          6.44         0.18 o                         
   8   1   1         48.73         45.95         0.65 o                         
   9   1   1         38.37         39.18         1.29 o                         
  10   1   1         55.49         60.81         0.35 o                         
  11   1   1         18.24         18.77         0.23 o                         
 -11   2   1          6.53          6.62         0.15 o                         
 -10   2   1         20.86         20.14         0.15 o                         
  -9   2   1         16.63         19.69         0.22 o                         
  -8   2   1          3.02          3.54         0.11 o                         
  -7   2   1          2.55          2.84         0.06 o                         
  -6   2   1         19.24         20.23         0.45 o                         
  -5   2   1         74.62         75.79         0.59 o                         
  -4   2   1         90.38        108.92         2.44 o                         
  -3   2   1         43.97         52.15         0.43 o                         
  -2   2   1        310.23        331.05         0.50 o                         
  -1   2   1         34.41         27.47         0.12 o                         
   1   2   1         34.54         27.61         0.12 o                         
   2   2   1        310.35        333.63         0.54 o                         
   3   2   1         44.35         54.03         0.29 o                         
   4   2   1         90.99        111.80         0.48 o                         
   5   2   1         74.47         68.97         0.97 o                         
   6   2   1         19.17         20.38         0.57 o                         
   7   2   1          2.51          2.96         0.08 o                         
   8   2   1          3.00          3.54         0.09 o                         
   9   2   1         16.56         18.91         0.23 o                         
  10   2   1         20.84         22.49         0.36 o                         
  11   2   1          6.55          6.71         0.11 o                         
 -11   3   1         10.76          9.51         0.09 o                         
 -10   3   1         40.81         43.59         0.22 o                         
  -9   3   1         34.21         32.81         0.40 o                         
  -8   3   1         37.29         35.98         0.31 o                         
  -7   3   1         36.13         32.49         0.28 o                         
  -6   3   1         78.05         80.28         0.94 o                         
  -5   3   1         76.50         72.90         0.70 o                         
  -4   3   1         73.27         83.86         0.64 o                         
  -3   3   1         15.56         15.44         0.14 o                         
  -2   3   1       1066.08       1169.25         8.52 o                         
  -1   3   1        276.75        295.68         1.84 o                         
   0   3   1       1122.73       1205.00         1.54 o                         
   1   3   1        276.26        290.83         1.17 o                         
   2   3   1       1064.55       1145.54         7.52 o                         
   3   3   1         15.40         15.74         0.11 o                         
   4   3   1         73.49         84.76         0.46 o                         
   5   3   1         76.75         71.26         0.47 o                         
   6   3   1         77.81         79.97         0.53 o                         
   7   3   1         36.16         33.59         0.20 o                         
   8   3   1         37.39         36.59         0.26 o                         
   9   3   1         34.12         32.85         0.28 o                         
  10   3   1         40.70         46.43         3.35 o                         
  11   3   1         10.77          9.97         0.12 o                         
 -11   4   1         19.25         18.66         0.17 o                         
 -10   4   1         58.71         58.34         0.52 o                         
  -9   4   1         69.31         73.49         0.48 o                         
  -8   4   1         12.06         11.71         0.19 o                         
  -7   4   1         18.04         17.96         0.16 o                         
  -6   4   1         25.98         25.43         0.33 o                         
  -5   4   1         28.29         32.79         0.53 o                         
  -4   4   1         63.49         76.79         0.31 o                         
  -3   4   1        353.50        381.30         3.31 o                         
  -2   4   1        814.39        931.11         2.34 o                         
  -1   4   1        593.81        620.88         2.03 o                         
   0   4   1        257.82        264.64         1.71 o                         
   1   4   1        594.72        617.91         2.17 o                         
   2   4   1        814.59        912.53         0.96 o                         
   3   4   1        352.24        389.26         0.98 o                         
   4   4   1         63.36         84.64         7.66 o                         
   5   4   1         28.13         33.58         0.74 o                         
   6   4   1         25.99         24.89         0.18 o                         
   7   4   1         18.06         18.02         0.19 o                         
   8   4   1         12.14         11.71         0.16 o                         
   9   4   1         69.36         72.75         0.67 o                         
  10   4   1         58.77         57.79         0.94 o                         
  11   4   1         19.22         19.55         0.13 o                         
 -11   5   1         30.35         32.39         0.26 o                         
 -10   5   1         42.81         47.25         0.36 o                         
  -9   5   1          6.70          7.40         0.14 o                         
  -8   5   1         19.69         20.26         0.27 o                         
  -7   5   1          5.38          5.00         0.10 o                         
  -6   5   1        122.18        117.63         0.84 o                         
  -5   5   1         30.70         29.48         0.92 o                         
  -4   5   1         32.39         33.40         1.31 o                         
  -3   5   1        336.03        346.87         2.58 o                         
  -2   5   1       1510.46       1816.12         1.69 o                         
  -1   5   1       2004.31       2355.91        10.83 o                         
   0   5   1       2144.76       2622.22         3.17 o                         
   1   5   1       2003.37       2373.67         3.09 o                         
   2   5   1       1511.74       1838.57         4.82 o                         
   3   5   1        336.25        348.98         2.18 o                         
   4   5   1         32.35         36.45         0.61 o                         
   5   5   1         30.80         29.06         0.55 o                         
   6   5   1        122.48        116.23         0.55 o                         
   7   5   1          5.43          5.29         0.15 o                         
   8   5   1         19.73         20.32         0.24 o                         
   9   5   1          6.68          6.87         0.11 o                         
  10   5   1         42.80         46.49         0.24 o                         
  11   5   1         30.41         33.14         0.29 o                         
 -11   6   1          0.00          0.05         0.03 o                         
 -10   6   1          6.34          6.98         0.08 o                         
  -9   6   1          0.50          0.76         0.05 o                         
  -8   6   1         43.41         44.63         0.35 o                         
  -7   6   1         16.37         16.12         0.27 o                         
  -6   6   1         75.62         72.22         0.40 o                         
  -5   6   1         46.62         44.96         0.30 o                         
  -4   6   1         60.84         64.12         0.55 o                         
  -3   6   1         12.13         11.36         0.38 o                         
  -2   6   1        166.12        166.12         1.59 o                         
  -1   6   1         24.42         24.33         0.20 o                         
   0   6   1         30.45         28.68         0.90 o                         
   1   6   1         24.25         25.53         0.51 o                         
   2   6   1        166.46        170.01         0.51 o                         
   3   6   1         12.25         12.19         0.22 o                         
   4   6   1         60.99         64.85         0.39 o                         
   5   6   1         46.77         45.27         0.36 o                         
   6   6   1         75.48         72.64         0.39 o                         
   7   6   1         16.33         15.28         0.71 o                         
   8   6   1         43.36         44.03         0.30 o                         
   9   6   1          0.49          0.71         0.06 o                         
  10   6   1          6.31          6.93         0.11 o                         
  11   6   1          0.00          0.06         0.03 o                         
 -10   7   1          2.25          2.57         0.05 o                         
  -9   7   1          4.75          5.38         0.13 o                         
  -8   7   1          5.13          5.73         0.20 o                         
  -7   7   1          5.69          5.71         0.15 o                         
  -6   7   1         15.06         13.73         0.27 o                         
  -5   7   1         22.61         20.86         0.28 o                         
  -4   7   1         12.63         13.19         0.26 o                         
  -3   7   1          9.58         10.27         0.16 o                         
  -2   7   1          2.14          2.97         0.46 o                         
  -1   7   1         49.78         54.26         0.32 o                         
   0   7   1        124.00        125.84         4.15 o                         
   1   7   1         49.87         55.62         3.00 o                         
   2   7   1          2.15          2.62         0.24 o                         
   3   7   1          9.66         10.00         0.42 o                         
   4   7   1         12.71         12.47         0.21 o                         
   5   7   1         22.54         21.52         0.26 o                         
   6   7   1         15.10         13.93         0.28 o                         
   7   7   1          5.64          5.73         0.18 o                         
   8   7   1          5.10          5.92         0.11 o                         
   9   7   1          4.74          5.36         0.11 o                         
  10   7   1          2.25          2.56         0.06 o                         
  -9   8   1          3.69          3.53         0.07 o                         
  -8   8   1         24.92         25.00         0.21 o                         
  -7   8   1         22.12         22.69         0.23 o                         
  -6   8   1        124.39        119.82         1.84 o                         
  -5   8   1          2.23          1.57         0.08 o                         
  -4   8   1        178.73        173.91         0.60 o                         
  -3   8   1         27.23         29.37         0.30 o                         
  -2   8   1         92.97         87.04         1.79 o                         
  -1   8   1          4.85          8.63         2.75 o                         
   0   8   1         22.64         24.42         0.54 o                         
   1   8   1          4.83          4.93         0.11 o                         
   2   8   1         93.13         85.40         0.65 o                         
   3   8   1         27.15         28.19         0.41 o                         
   4   8   1        178.88        171.02         0.60 o                         
   5   8   1          2.22          2.27         0.18 o                         
   6   8   1        124.40        119.29         2.52 o                         
   7   8   1         22.17         22.99         0.24 o                         
   8   8   1         24.88         24.46         0.19 o                         
   9   8   1          3.71          3.69         0.05 o                         
  -9   9   1          0.44          0.75         0.03 o                         
  -8   9   1         12.12         12.68         0.24 o                         
  -7   9   1          5.37          6.51         0.11 o                         
  -6   9   1         37.95         35.19         0.50 o                         
  -5   9   1         59.67         56.92         0.50 o                         
  -4   9   1         26.36         27.69         0.26 o                         
  -3   9   1        142.81        143.72         0.98 o                         
  -2   9   1         49.98         51.92         0.57 o                         
  -1   9   1          4.03          2.72         0.08 o                         
   0   9   1          6.34          7.00         0.15 o                         
   1   9   1          4.01          2.57         0.10 o                         
   2   9   1         49.97         49.98         0.39 o                         
   3   9   1        142.61        144.32         0.97 o                         
   4   9   1         26.42         28.96         0.30 o                         
   5   9   1         59.77         56.79         0.90 o                         
   6   9   1         38.00         34.11         0.89 o                         
   7   9   1          5.38          6.42         0.14 o                         
   8   9   1         12.15         12.95         0.15 o                         
   9   9   1          0.43          0.79         0.04 o                         
  -8  10   1          6.79          5.46         0.09 o                         
  -7  10   1          6.49          5.36         0.14 o                         
  -6  10   1          6.16          5.92         0.24 o                         
  -5  10   1          8.96          8.75         0.71 o                         
  -4  10   1          5.81          6.91         0.21 o                         
  -3  10   1          6.85          6.87         0.22 o                         
  -1  10   1          6.12          4.42         0.19 o                         
   0  10   1         18.71         17.94         0.35 o                         
   1  10   1          6.09          4.26         0.18 o                         
   2  10   1         29.41         30.57         0.31 o                         
   3  10   1          6.88          7.30         0.23 o                         
   4  10   1          5.86          6.90         0.21 o                         
   5  10   1          8.94          9.23         0.30 o                         
   6  10   1          6.16          6.20         0.17 o                         
   7  10   1          6.52          5.47         0.12 o                         
   8  10   1          6.76          5.85         0.33 o                         
  -6  11   1          1.62          1.66         0.08 o                         
  -5  11   1          2.33          2.61         0.10 o                         
  -4  11   1          0.11          0.30         0.07 o                         
  -3  11   1          8.13          7.84         0.21 o                         
  -2  11   1          0.28          0.30         0.07 o                         
  -1  11   1          2.79          1.98         0.10 o                         
   0  11   1          0.33          0.46         0.06 o                         
   1  11   1          2.82          1.95         0.12 o                         
   2  11   1          0.27          0.40         0.07 o                         
   3  11   1          8.10          8.21         0.21 o                         
   4  11   1          0.11          0.35         0.07 o                         
   5  11   1          2.34          2.63         0.10 o                         
  -5  12   1          1.05          1.17         0.06 o                         
  -4  12   1          3.83          4.34         0.12 o                         
  -3  12   1          0.33          0.37         0.06 o                         
  -2  12   1          0.97          0.77         0.07 o                         
  -1  12   1          0.18          0.23         0.04 o                         
   0  12   1          3.57          3.95         0.10 o                         
   1  12   1          0.18          0.22         0.05 o                         
   3  12   1          0.32          0.36         0.06 o                         
   4  12   1          3.83          4.07         0.11 o                         
   5  12   1          1.06          1.18         0.06 o                         
  -1  13   1          0.62          0.43         0.03 o                         
   0  13   1          0.01          0.01         0.03 o                         
   1  13   1          0.62          0.48         0.05 o                         
   0   0   2        409.78        348.94         0.39 o                         
   3   0   2        622.90        710.76         1.58 o                         
   4   0   2         32.58         26.26         0.40 o                         
   5   0   2         59.02         62.67         0.23 o                         
   6   0   2        361.13        400.52         0.79 o                         
   7   0   2        223.32        230.37         2.78 o                         
   8   0   2        349.68        354.27         0.63 o                         
   9   0   2        222.56        230.75         0.85 o                         
  10   0   2          0.54          0.36         0.05 o                         
  11   0   2          2.92          2.27         0.09 o                         
 -11   1   2         14.80         14.98         0.17 o                         
 -10   1   2          6.75          5.76         0.08 o                         
  -9   1   2         26.67         26.60         0.21 o                         
  -8   1   2         98.59         99.17         2.87 o                         
  -7   1   2        344.07        328.70         1.21 o                         
  -6   1   2        116.97        112.08         0.44 o                         
  -5   1   2        420.17        462.28        11.91 o                         
  -4   1   2       1034.63       1112.80        11.00 o                         
  -3   1   2       1760.23       1614.25       108.17 o                         
  -2   1   2        674.33        667.50         0.56 o                         
  -1   1   2        683.25        718.94         0.84 o                         
   0   1   2       3324.68       1961.67         1.57 o                         
   2   1   2        674.58        661.16        15.39 o                         
   3   1   2       1762.17       1642.98         1.47 o                         
   4   1   2       1034.67       1103.60         1.14 o                         
   5   1   2        421.24        460.54         1.53 o                         
   6   1   2        116.91        114.38         0.67 o                         
   7   1   2        343.56        334.21         3.84 o                         
   8   1   2         98.56         98.09         0.40 o                         
   9   1   2         26.53         26.34         0.20 o                         
  10   1   2          6.74          5.67         0.11 o                         
  11   1   2         14.83         13.96         0.20 o                         
 -11   2   2          4.52          5.16         0.09 o                         
 -10   2   2          6.16          6.11         0.12 o                         
  -9   2   2         19.20         20.83         0.27 o                         
  -8   2   2         89.95         85.09         1.68 o                         
  -7   2   2         30.23         32.89         0.19 o                         
  -6   2   2         89.42         84.16         0.36 o                         
  -5   2   2        335.14        342.81         2.15 o                         
  -4   2   2        294.12        264.39         0.53 o                         
  -3   2   2        768.96        776.95         3.96 o                         
  -2   2   2        143.66        133.73         1.43 o                         
  -1   2   2       1626.46       1394.50         1.66 o                         
   2   2   2        144.57        135.47         0.69 o                         
   3   2   2        770.21        778.98         1.14 o                         
   4   2   2        294.19        270.07         2.01 o                         
   5   2   2        334.95        337.94         6.86 o                         
   6   2   2         89.55         84.22         0.61 o                         
   7   2   2         30.39         34.34         0.27 o                         
   8   2   2         89.94         85.32         0.57 o                         
   9   2   2         19.23         20.54         0.22 o                         
  10   2   2          6.20          5.37         0.17 o                         
  11   2   2          4.51          5.26         0.09 o                         
 -11   3   2          4.97          4.62         0.12 o                         
 -10   3   2          0.95          0.89         0.04 o                         
  -9   3   2         26.43         27.90         0.19 o                         
  -8   3   2          8.99          8.80         0.12 o                         
  -7   3   2         41.82         39.41         0.32 o                         
  -6   3   2        132.39        128.99         1.54 o                         
  -5   3   2         37.35         41.77         0.82 o                         
  -4   3   2         69.03         67.87         0.94 o                         
  -3   3   2        259.36        309.29         0.48 o                         
  -2   3   2         64.88         49.08        10.13 o                         
  -1   3   2       1057.42       1088.20         3.18 o                         
   0   3   2         70.35         62.53         0.35 o                         
   1   3   2       1056.36       1081.20         0.89 o                         
   2   3   2         65.12         59.84         0.31 o                         
   3   3   2        258.64        303.48         0.59 o                         
   4   3   2         69.54         63.70         7.37 o                         
   5   3   2         37.30         39.94         0.34 o                         
   6   3   2        132.53        125.79         0.50 o                         
   7   3   2         41.98         38.56         0.40 o                         
   8   3   2          8.90          8.01         0.14 o                         
   9   3   2         26.37         28.08         0.28 o                         
  10   3   2          0.96          0.87         0.06 o                         
  11   3   2          4.95          4.45         0.08 o                         
 -11   4   2         18.58         16.60         0.15 o                         
 -10   4   2         21.07         20.73         0.14 o                         
  -9   4   2         19.77         19.59         0.18 o                         
  -8   4   2         13.85         13.84         0.18 o                         
  -7   4   2         81.11         78.05         1.16 o                         
  -6   4   2         14.84         15.46         0.18 o                         
  -5   4   2          2.86          2.30         0.08 o                         
  -4   4   2        164.12        182.23         0.61 o                         
  -3   4   2         45.05         44.47         0.25 o                         
  -2   4   2        194.05        203.03         3.06 o                         
  -1   4   2        257.18        245.88         1.01 o                         
   0   4   2         61.94         77.47         0.27 o                         
   1   4   2        257.22        243.96         0.93 o                         
   2   4   2        194.35        198.66         0.67 o                         
   3   4   2         45.19         43.29         1.08 o                         
   4   4   2        163.70        180.93         6.02 o                         
   5   4   2          2.84          2.11         0.16 o                         
   6   4   2         15.00         15.68         0.49 o                         
   7   4   2         80.93         77.31         0.36 o                         
   8   4   2         13.89         13.63         0.17 o                         
   9   4   2         19.79         18.73         0.37 o                         
  10   4   2         21.05         20.74         0.38 o                         
  11   4   2         18.59         16.54         0.32 o                         
 -11   5   2          6.71          6.69         0.06 o                         
 -10   5   2          5.68          6.02         0.16 o                         
  -9   5   2         24.74         25.82         0.25 o                         
  -8   5   2         47.45         47.45         0.33 o                         
  -7   5   2         29.94         28.65         0.44 o                         
  -6   5   2          8.44          7.68         0.13 o                         
  -5   5   2        186.79        185.43         0.88 o                         
  -4   5   2         23.72         22.76         0.23 o                         
  -3   5   2        149.50        142.98         1.52 o                         
  -2   5   2        377.63        381.83         4.29 o                         
  -1   5   2         50.34         58.61         0.28 o                         
   0   5   2       1859.61       2281.98         2.91 o                         
   1   5   2         49.77         54.47         1.04 o                         
   2   5   2        377.33        377.46         0.66 o                         
   3   5   2        149.52        145.24         1.91 o                         
   4   5   2         23.92         22.65         0.53 o                         
   5   5   2        186.85        179.97         0.65 o                         
   6   5   2          8.39          8.24         0.17 o                         
   7   5   2         30.01         28.83         1.23 o                         
   8   5   2         47.36         46.01         0.50 o                         
   9   5   2         24.79         24.52         0.47 o                         
  10   5   2          5.71          6.01         0.17 o                         
  11   5   2          6.70          6.94         0.11 o                         
 -11   6   2          1.46          1.40         0.06 o                         
 -10   6   2          4.28          3.85         0.08 o                         
  -9   6   2          4.13          4.52         0.10 o                         
  -8   6   2         53.47         58.60         0.35 o                         
  -7   6   2          2.53          2.83         0.10 o                         
  -6   6   2         56.39         56.54         0.57 o                         
  -5   6   2        155.91        156.74         0.57 o                         
  -4   6   2         45.12         42.97         0.30 o                         
  -3   6   2        204.05        217.52         1.41 o                         
  -2   6   2        329.07        337.55         1.70 o                         
  -1   6   2        221.41        226.33         4.28 o                         
   0   6   2         87.87         84.89         0.56 o                         
   1   6   2        220.83        228.99         0.61 o                         
   2   6   2        329.22        341.91         1.13 o                         
   3   6   2        203.57        205.20         0.65 o                         
   4   6   2         44.91         43.78         0.33 o                         
   5   6   2        156.22        158.54         0.85 o                         
   6   6   2         56.23         56.89         0.30 o                         
   7   6   2          2.54          2.77         0.15 o                         
   8   6   2         53.62         58.66         0.57 o                         
   9   6   2          4.11          4.35         0.08 o                         
  10   6   2          4.27          3.92         0.09 o                         
  11   6   2          1.48          1.48         0.04 o                         
 -10   7   2          8.39          8.22         0.10 o                         
  -9   7   2          1.82          1.88         0.08 o                         
  -8   7   2          1.82          1.61         0.08 o                         
  -7   7   2         16.70         17.38         0.20 o                         
  -6   7   2          6.50          6.75         0.13 o                         
  -5   7   2          2.73          2.87         0.10 o                         
  -4   7   2         32.76         30.60         0.26 o                         
  -3   7   2         37.16         38.96         0.25 o                         
  -2   7   2         29.86         27.42         0.40 o                         
  -1   7   2         57.13         48.75         0.73 o                         
   0   7   2          5.77          5.68         0.48 o                         
   1   7   2         57.18         49.40         0.30 o                         
   2   7   2         29.91         27.76         0.35 o                         
   3   7   2         37.31         38.34         0.28 o                         
   4   7   2         32.82         31.55         0.51 o                         
   5   7   2          2.70          3.31         0.13 o                         
   6   7   2          6.44          7.09         0.17 o                         
   7   7   2         16.62         17.75         0.33 o                         
   8   7   2          1.82          1.44         0.06 o                         
   9   7   2          1.80          1.79         0.08 o                         
  10   7   2          8.41          8.47         0.08 o                         
  -9   8   2          7.12          7.72         0.10 o                         
  -8   8   2         26.19         28.37         0.23 o                         
  -7   8   2          7.42          7.64         0.26 o                         
  -6   8   2          7.26          7.08         0.14 o                         
  -5   8   2         61.03         57.88         0.93 o                         
  -4   8   2          7.21          6.73         0.12 o                         
  -3   8   2         42.20         39.90         0.34 o                         
  -2   8   2         21.48         21.20         0.59 o                         
  -1   8   2         23.09         25.94         0.50 o                         
   0   8   2         27.95         27.64         0.21 o                         
   1   8   2         23.07         26.40         0.69 o                         
   2   8   2         21.47         21.50         0.24 o                         
   3   8   2         42.39         40.08         0.38 o                         
   4   8   2          7.18          6.54         0.15 o                         
   5   8   2         61.12         58.03         2.36 o                         
   6   8   2          7.25          6.80         0.25 o                         
   7   8   2          7.45          7.36         0.20 o                         
   8   8   2         26.26         27.68         0.25 o                         
   9   8   2          7.12          8.08         0.13 o                         
  -9   9   2          7.50          8.45         0.15 o                         
  -8   9   2         18.99         17.88         0.13 o                         
  -7   9   2         13.45         15.00         0.14 o                         
  -6   9   2         23.43         22.32         0.46 o                         
  -5   9   2         36.63         35.77         0.52 o                         
  -4   9   2        165.39        158.99         3.88 o                         
  -3   9   2         59.59         54.17         0.59 o                         
  -2   9   2         26.95         24.68         0.27 o                         
  -1   9   2         36.09         35.75         0.40 o                         
   0   9   2         20.75         22.88         0.39 o                         
   1   9   2         36.05         35.44         0.75 o                         
   2   9   2         26.93         24.09         0.38 o                         
   3   9   2         59.55         53.26         0.58 o                         
   4   9   2        165.67        160.79         1.54 o                         
   5   9   2         36.62         36.20         0.63 o                         
   6   9   2         23.45         22.51         0.66 o                         
   7   9   2         13.51         14.62         0.29 o                         
   8   9   2         18.93         17.78         0.20 o                         
   9   9   2          7.50          8.53         0.20 o                         
  -8  10   2          5.99          5.42         0.45 o                         
  -7  10   2          0.82          1.07         0.05 o                         
  -6  10   2         20.12         17.79         0.39 o                         
  -5  10   2          7.45          7.47         0.12 o                         
  -4  10   2         31.11         33.15         0.43 o                         
  -3  10   2          5.89          6.64         0.22 o                         
  -1  10   2         21.44         16.38         0.33 o                         
   0  10   2          7.79          7.55         0.23 o                         
   1  10   2         21.35         15.81         0.31 o                         
   2  10   2         11.56         10.39         0.24 o                         
   3  10   2          5.90          5.87         0.21 o                         
   4  10   2         31.13         32.68         0.62 o                         
   5  10   2          7.41          7.74         0.14 o                         
   6  10   2         20.21         18.59         0.28 o                         
   7  10   2          0.81          1.13         0.16 o                         
   8  10   2          5.99          5.58         0.11 o                         
  -6  11   2          3.27          3.86         0.11 o                         
  -5  11   2          4.85          5.03         0.13 o                         
  -4  11   2          1.28          1.09         0.09 o                         
  -3  11   2          2.08          2.38         0.13 o                         
  -2  11   2          4.39          3.97         0.15 o                         
  -1  11   2          1.71          1.49         0.08 o                         
   0  11   2          1.43          1.35         0.09 o                         
   1  11   2          1.73          1.44         0.11 o                         
   2  11   2          4.40          4.04         0.15 o                         
   3  11   2          2.06          2.35         0.13 o                         
   4  11   2          1.28          1.10         0.09 o                         
   6  11   2          3.27          3.84         0.11 o                         
  -4  12   2          8.39          8.32         0.11 o                         
  -3  12   2          0.59          0.87         0.08 o                         
  -2  12   2          0.18          0.17         0.04 o                         
  -1  12   2          0.39          0.85         0.06 o                         
   0  12   2          0.00          0.29         0.05 o                         
   1  12   2          0.40          0.75         0.05 o                         
   2  12   2          0.18          0.13         0.06 o                         
   3  12   2          0.59          0.86         0.07 o                         
   4  12   2          8.40          8.23         0.15 o                         
  -2  13   2          5.27          5.63         0.11 o                         
  -1  13   2          5.71          8.19         0.14 o                         
   0  13   2          0.60          0.40         0.03 o                         
   1  13   2          5.69          8.39         0.14 o                         
   2  13   2          5.28          5.82         0.12 o                         
   1   0   3       1265.27       1032.71         1.11 o                         
   3   0   3        205.99        255.49         1.23 o                         
   4   0   3        172.45        220.99         1.46 o                         
   5   0   3         12.31          9.14         0.23 o                         
   6   0   3        130.71        134.84         0.47 o                         
   7   0   3         11.14         10.98         0.20 o                         
   8   0   3         79.08         73.11         0.29 o                         
   9   0   3         23.59         24.28         0.19 o                         
  10   0   3         79.14         80.25         0.38 o                         
  11   0   3         31.91         32.49         0.20 o                         
 -11   1   3          5.18          4.97         0.09 o                         
 -10   1   3         44.98         43.79         0.29 o                         
  -9   1   3         16.82         16.98         0.14 o                         
  -8   1   3         75.41         72.05         1.04 o                         
  -7   1   3        355.17        353.17         1.41 o                         
  -6   1   3         14.14          9.46         0.78 o                         
  -5   1   3       1835.67       2074.91        23.71 o                         
  -4   1   3        574.80        587.78        18.28 o                         
  -3   1   3        167.06        139.43        36.12 o                         
  -2   1   3        909.79        923.92         2.90 o                         
  -1   1   3        238.41        235.40         2.11 o                         
   0   1   3       2100.73       1281.75         1.09 o                         
   1   1   3        238.71        231.09         0.21 o                         
   3   1   3        167.05        169.23         2.97 o                         
   4   1   3        574.51        575.20         9.72 o                         
   5   1   3       1834.17       2108.48        17.21 o                         
   6   1   3         14.13         10.08         0.20 o                         
   7   1   3        355.53        351.71         0.87 o                         
   8   1   3         74.96         70.30         0.33 o                         
   9   1   3         16.86         17.35         0.16 o                         
  10   1   3         44.96         41.81         0.32 o                         
 -11   2   3          0.48          0.64         0.04 o                         
 -10   2   3          2.94          3.35         0.07 o                         
  -9   2   3         24.92         25.80         0.18 o                         
  -8   2   3         27.69         25.21         0.18 o                         
  -7   2   3        142.08        144.76         0.58 o                         
  -6   2   3         87.47         88.33         0.90 o                         
  -5   2   3        340.59        338.80         0.76 o                         
  -4   2   3        505.94        559.11         6.99 o                         
  -3   2   3         36.67         35.27         0.65 o                         
  -2   2   3         45.10         38.74         9.72 o                         
  -1   2   3        999.29       1036.92         2.66 o                         
   0   2   3         84.74         86.11         0.67 o                         
   1   2   3       1000.22       1016.71         4.38 o                         
   2   2   3         44.60         45.55         0.23 o                         
   3   2   3         36.78         33.67         1.30 o                         
   4   2   3        506.70        545.24         0.80 o                         
   5   2   3        341.27        336.90         3.03 o                         
   6   2   3         87.39         93.84         0.65 o                         
   7   2   3        141.75        141.05         0.41 o                         
   8   2   3         27.70         25.89         0.26 o                         
   9   2   3         25.02         25.70         0.25 o                         
  10   2   3          2.95          3.46         0.15 o                         
  11   2   3          0.46          0.52         0.06 o                         
 -11   3   3          6.22          5.25         0.10 o                         
 -10   3   3          6.39          7.20         0.09 o                         
  -9   3   3         36.32         33.32         0.22 o                         
  -8   3   3          4.88          4.53         0.10 o                         
  -7   3   3        119.31        118.60         0.78 o                         
  -6   3   3         10.02         10.52         0.14 o                         
  -5   3   3         12.55         11.19         0.54 o                         
  -4   3   3         68.81         72.35         0.38 o                         
  -3   3   3        147.77        143.23         0.39 o                         
  -2   3   3         57.88         58.27         0.21 o                         
  -1   3   3        674.51        681.93         1.44 o                         
   0   3   3        430.66        445.86         0.53 o                         
   1   3   3        671.78        675.43         1.20 o                         
   2   3   3         57.70         57.28         0.82 o                         
   3   3   3        148.51        138.97         1.53 o                         
   4   3   3         68.65         70.50         0.41 o                         
   5   3   3         12.82         10.73         0.14 o                         
   6   3   3         10.00          9.79         0.23 o                         
   7   3   3        119.61        121.27         0.59 o                         
   8   3   3          4.89          4.58         0.09 o                         
   9   3   3         36.43         32.45         0.73 o                         
  10   3   3          6.40          7.35         0.20 o                         
  11   3   3          6.19          5.28         0.10 o                         
 -11   4   3         46.79         45.93         0.22 o                         
 -10   4   3          0.39          0.69         0.05 o                         
  -9   4   3          7.74          8.51         0.15 o                         
  -8   4   3         94.85         95.88         0.40 o                         
  -7   4   3         78.45         78.79         0.32 o                         
  -6   4   3          5.13          4.26         0.11 o                         
  -5   4   3         13.01         18.41         0.18 o                         
  -4   4   3         32.76         29.66         0.16 o                         
  -3   4   3        523.86        586.38         3.39 o                         
  -2   4   3          3.37          3.96         0.06 o                         
  -1   4   3         45.00         38.80         0.66 o                         
   0   4   3        645.35        699.45         4.69 o                         
   1   4   3         45.19         36.90         0.21 o                         
   2   4   3          3.40          4.11         0.09 o                         
   3   4   3        522.56        581.50         6.79 o                         
   4   4   3         32.80         28.56         0.58 o                         
   5   4   3         12.92         17.67         0.24 o                         
   6   4   3          5.07          4.35         0.13 o                         
   7   4   3         78.59         76.00         0.49 o                         
   8   4   3         94.95         94.86         2.54 o                         
   9   4   3          7.72          7.93         0.22 o                         
  10   4   3          0.38          0.64         0.06 o                         
  11   4   3         46.72         45.95         0.48 o                         
 -11   5   3          1.40          1.48         0.05 o                         
 -10   5   3         17.20         15.79         0.17 o                         
  -9   5   3         29.70         32.35         0.46 o                         
  -8   5   3        100.14         99.45         0.54 o                         
  -7   5   3          1.83          1.91         0.05 o                         
  -6   5   3         39.32         43.41         0.61 o                         
  -5   5   3         97.48         95.35         0.74 o                         
  -4   5   3        273.30        278.00         2.90 o                         
  -3   5   3        203.92        232.53         1.31 o                         
  -2   5   3         75.46         74.25         2.46 o                         
  -1   5   3        159.89        191.14         0.51 o                         
   0   5   3       1441.32       1635.21         1.48 o                         
   1   5   3        159.47        191.77         3.27 o                         
   2   5   3         75.41         73.93         0.80 o                         
   3   5   3        203.91        234.01         0.64 o                         
   4   5   3        272.25        268.19         1.95 o                         
   5   5   3         97.78         92.52         0.52 o                         
   6   5   3         39.36         42.42         0.30 o                         
   7   5   3          1.84          1.92         0.08 o                         
   8   5   3        100.38         96.82         0.65 o                         
   9   5   3         29.60         33.32         1.39 o                         
  10   5   3         17.19         15.43         0.28 o                         
  11   5   3          1.40          1.42         0.09 o                         
 -11   6   3          3.90          4.29         0.08 o                         
 -10   6   3          6.99          6.29         0.08 o                         
  -9   6   3         15.31         15.66         0.15 o                         
  -8   6   3         36.62         38.18         0.29 o                         
  -7   6   3        109.10        109.47         0.77 o                         
  -6   6   3        180.89        165.31         1.68 o                         
  -5   6   3         92.65         86.66         0.65 o                         
  -4   6   3        178.09        177.96         1.79 o                         
  -3   6   3        374.52        374.16        16.89 o                         
  -2   6   3         51.60         54.96         0.95 o                         
  -1   6   3         45.91         48.38         0.48 o                         
   0   6   3          2.98          1.74         0.09 o                         
   1   6   3         46.21         48.34         0.68 o                         
   2   6   3         51.41         53.80         0.41 o                         
   3   6   3        373.86        358.74        11.17 o                         
   4   6   3        177.81        177.68         0.66 o                         
   5   6   3         92.61         89.74         1.57 o                         
   6   6   3        181.05        165.29         1.52 o                         
   7   6   3        109.12        108.65         2.27 o                         
   8   6   3         36.58         38.12         0.48 o                         
   9   6   3         15.31         15.78         0.16 o                         
  10   6   3          7.03          6.48         0.17 o                         
  11   6   3          3.90          4.21         0.09 o                         
 -10   7   3          8.53          8.91         0.15 o                         
  -9   7   3          5.19          5.05         0.09 o                         
  -8   7   3         13.43         14.47         0.15 o                         
  -7   7   3          5.10          5.26         0.09 o                         
  -6   7   3         15.15         15.18         0.16 o                         
  -5   7   3         36.10         35.69         0.29 o                         
  -4   7   3         32.18         30.39         0.19 o                         
  -3   7   3         99.98        104.87         0.63 o                         
  -2   7   3         48.80         49.90         0.95 o                         
  -1   7   3        192.74        186.92         4.28 o                         
   0   7   3         20.54         23.09         0.21 o                         
   1   7   3        192.60        188.85         0.61 o                         
   2   7   3         48.93         52.59         0.88 o                         
   3   7   3        100.00        105.45         0.43 o                         
   4   7   3         32.11         32.04         0.39 o                         
   5   7   3         36.14         36.47         0.35 o                         
   6   7   3         15.10         15.59         0.23 o                         
   7   7   3          5.09          4.99         0.19 o                         
   8   7   3         13.54         14.73         0.19 o                         
   9   7   3          5.19          5.36         0.12 o                         
  10   7   3          8.54          9.62         0.15 o                         
  -9   8   3         11.72         12.11         0.12 o                         
  -8   8   3         24.69         26.42         0.18 o                         
  -7   8   3          5.16          5.52         0.12 o                         
  -6   8   3         16.38         17.29         0.29 o                         
  -5   8   3          3.43          3.48         0.12 o                         
  -4   8   3          6.95          5.87         0.17 o                         
  -3   8   3         96.25         91.70         0.52 o                         
  -2   8   3        150.68        143.79         1.37 o                         
  -1   8   3         83.82         82.02         0.44 o                         
   0   8   3        177.83        178.17         3.08 o                         
   1   8   3         84.01         86.12         1.46 o                         
   2   8   3        151.01        146.17         0.95 o                         
   3   8   3         96.44         88.55         0.92 o                         
   4   8   3          6.92          6.08         0.12 o                         
   5   8   3          3.40          3.39         0.27 o                         
   6   8   3         16.27         16.26         0.48 o                         
   7   8   3          5.19          5.29         0.09 o                         
   8   8   3         24.70         25.71         0.37 o                         
   9   8   3         11.71         11.56         0.28 o                         
  -9   9   3          0.05          0.08         0.02 o                         
  -8   9   3          2.09          2.07         0.07 o                         
  -7   9   3         21.55         23.42         0.26 o                         
  -6   9   3         10.07         10.99         0.13 o                         
  -5   9   3         38.98         40.40         0.87 o                         
  -4   9   3         45.04         44.24         0.61 o                         
  -3   9   3         15.28         16.28         0.48 o                         
  -1   9   3         34.68         29.37         0.94 o                         
   0   9   3          0.06          0.21         0.05 o                         
   1   9   3         34.62         29.33         1.19 o                         
   2   9   3          7.70          7.60         0.21 o                         
   3   9   3         15.22         16.67         0.34 o                         
   4   9   3         44.96         44.81         0.54 o                         
   5   9   3         39.15         40.87         0.42 o                         
   6   9   3         10.07         10.75         0.70 o                         
   7   9   3         21.54         22.38         0.64 o                         
   8   9   3          2.11          2.05         0.05 o                         
   9   9   3          0.05          0.11         0.04 o                         
  -8  10   3          3.08          3.31         0.08 o                         
  -7  10   3         15.15         14.52         0.46 o                         
  -6  10   3         18.72         18.89         0.64 o                         
  -5  10   3          1.61          1.74         0.12 o                         
  -4  10   3         16.72         17.81         1.36 o                         
  -3  10   3         12.12         14.06         0.30 o                         
  -2  10   3          9.38          6.48         0.22 o                         
  -1  10   3         12.12          9.78         0.26 o                         
   0  10   3          1.01          1.89         0.13 o                         
   1  10   3         12.13          9.93         0.25 o                         
   2  10   3          9.38          7.74         0.21 o                         
   3  10   3         12.05         14.23         0.30 o                         
   4  10   3         16.72         19.12         0.62 o                         
   5  10   3          1.62          1.69         0.13 o                         
   6  10   3         18.72         19.46         0.28 o                         
   7  10   3         15.17         15.48         0.15 o                         
  -6  11   3          2.84          2.46         0.09 o                         
  -5  11   3          9.87         10.53         0.13 o                         
  -4  11   3          3.97          4.28         0.14 o                         
  -3  11   3          0.82          1.21         0.10 o                         
  -2  11   3          0.33          0.77         0.07 o                         
  -1  11   3          1.41          1.33         0.11 o                         
   0  11   3          1.25          0.79         0.09 o                         
   1  11   3          1.44          1.34         0.08 o                         
   2  11   3          0.33          0.73         0.09 o                         
   3  11   3          0.81          1.27         0.10 o                         
   4  11   3          3.95          4.27         0.14 o                         
   5  11   3          9.91         10.59         0.18 o                         
   6  11   3          2.84          2.27         0.06 o                         
  -4  12   3          1.02          1.02         0.06 o                         
  -3  12   3          0.63          0.71         0.07 o                         
  -2  12   3          6.76          8.62         0.41 o                         
  -1  12   3          4.53          4.68         0.10 o                         
   0  12   3          0.80          1.79         0.10 o                         
   1  12   3          4.51          4.77         0.12 o                         
   2  12   3          6.81          8.51         0.19 o                         
   3  12   3          0.63          0.72         0.07 o                         
   4  12   3          1.01          1.01         0.06 o                         
  -1  13   3          5.57          6.28         0.11 o                         
   0  13   3          0.47          1.12         0.06 o                         
   1  13   3          5.57          6.50         0.12 o                         
   2   0   4        334.67        346.89         3.02 o                         
   4   0   4       1625.84       1984.48         2.23 o                         
   5   0   4        575.46        611.64         8.87 o                         
   6   0   4        388.95        378.61         2.33 o                         
   7   0   4        630.65        663.67         1.10 o                         
   8   0   4         22.16         24.37         0.20 o                         
   9   0   4         57.84         56.51         0.61 o                         
  10   0   4         17.72         16.81         0.16 o                         
  11   0   4          3.57          3.16         0.09 o                         
 -11   1   4          2.73          2.46         0.07 o                         
 -10   1   4         20.79         20.04         0.16 o                         
  -9   1   4         27.68         30.38         0.23 o                         
  -8   1   4         20.99         19.97         0.21 o                         
  -7   1   4        272.66        272.59         0.71 o                         
  -6   1   4         84.22         82.61         4.52 o                         
  -5   1   4       1639.38       1762.67         2.45 o                         
  -4   1   4        359.60        324.98         0.75 o                         
  -3   1   4        176.79        172.94         0.53 o                         
  -2   1   4        114.69        104.70         2.68 o                         
  -1   1   4        540.72        514.18         2.35 o                         
   0   1   4         88.86         80.22         1.79 o                         
   1   1   4        541.50        516.37         0.48 o                         
   2   1   4        115.38        104.40         0.23 o                         
   3   1   4        177.26        169.86         0.33 o                         
   4   1   4        359.48        325.32        10.31 o                         
   5   1   4       1637.64       1748.27         1.72 o                         
   6   1   4         83.97         83.73         0.58 o                         
   7   1   4        272.63        268.67         1.48 o                         
   8   1   4         21.06         20.04         0.15 o                         
   9   1   4         27.81         30.31         0.32 o                         
  10   1   4         20.84         20.02         0.16 o                         
 -11   2   4          8.92          8.61         0.11 o                         
 -10   2   4          1.96          2.40         0.07 o                         
  -9   2   4          8.37          8.32         0.11 o                         
  -8   2   4         43.09         47.02         0.28 o                         
  -7   2   4         37.99         43.14         0.28 o                         
  -6   2   4        127.58        117.59         4.66 o                         
  -5   2   4         31.57         23.97         4.44 o                         
  -4   2   4        844.00        918.19         7.35 o                         
  -3   2   4        870.32        901.96         1.45 o                         
  -2   2   4        903.95        911.61        32.93 o                         
  -1   2   4        963.46       1002.61         1.53 o                         
   0   2   4        419.30        384.88         1.57 o                         
   1   2   4        962.04       1016.18         1.21 o                         
   2   2   4        899.74        926.53         1.08 o                         
   3   2   4        870.16        905.44        22.57 o                         
   4   2   4        843.08        914.00         7.10 o                         
   5   2   4         31.86         23.31         0.30 o                         
   6   2   4        127.74        118.57         0.74 o                         
   7   2   4         38.01         43.07         0.22 o                         
   8   2   4         43.08         47.69         0.47 o                         
   9   2   4          8.42          8.30         0.12 o                         
  10   2   4          1.96          2.28         0.13 o                         
  11   2   4          8.96          7.92         0.16 o                         
 -11   3   4          0.09          0.23         0.03 o                         
 -10   3   4          9.63          9.98         0.12 o                         
  -9   3   4         36.41         39.61         0.35 o                         
  -8   3   4         14.91         13.85         0.23 o                         
  -7   3   4         34.41         32.48         0.52 o                         
  -6   3   4         87.06         83.52         0.63 o                         
  -5   3   4         11.76          7.70         0.12 o                         
  -4   3   4        200.92        176.06         0.74 o                         
  -3   3   4        320.04        361.41         1.28 o                         
  -2   3   4        122.35        113.93         0.41 o                         
  -1   3   4        816.55        871.99         0.85 o                         
   0   3   4        798.80        875.92         6.93 o                         
   1   3   4        816.79        873.28         1.62 o                         
   2   3   4        122.06        112.89         4.54 o                         
   3   3   4        321.04        374.02         0.88 o                         
   4   3   4        201.22        182.09         8.00 o                         
   5   3   4         11.77          7.24         0.19 o                         
   6   3   4         87.01         82.23         0.79 o                         
   7   3   4         34.46         31.25         0.23 o                         
   8   3   4         14.87         13.58         0.25 o                         
   9   3   4         36.35         40.75         0.51 o                         
  10   3   4          9.68         10.00         0.23 o                         
  11   3   4          0.09          0.25         0.05 o                         
 -11   4   4          7.15          6.76         0.09 o                         
 -10   4   4          4.08          3.72         0.07 o                         
  -9   4   4         57.64         59.27         0.30 o                         
  -8   4   4         25.27         25.38         0.49 o                         
  -7   4   4          7.37          5.71         0.08 o                         
  -6   4   4         77.57         76.43         0.73 o                         
  -5   4   4         18.99         17.67         0.24 o                         
  -4   4   4        186.41        205.91         1.31 o                         
  -3   4   4         93.06         94.87         1.81 o                         
  -2   4   4         28.04         21.53         0.16 o                         
  -1   4   4         29.89         30.95         0.91 o                         
   0   4   4          0.87          1.28         0.10 o                         
   1   4   4         30.02         30.41         0.76 o                         
   2   4   4         27.69         21.86         0.16 o                         
   3   4   4         93.20         94.47         1.69 o                         
   4   4   4        186.80        189.06        14.48 o                         
   5   4   4         18.91         16.86         2.05 o                         
   6   4   4         77.51         75.99         0.64 o                         
   7   4   4          7.37          5.71         0.12 o                         
   8   4   4         25.29         25.30         0.29 o                         
   9   4   4         57.65         56.28         0.53 o                         
  10   4   4          4.10          3.87         0.15 o                         
  11   4   4          7.14          6.74         0.13 o                         
 -11   5   4          2.35          2.26         0.04 o                         
 -10   5   4         15.82         17.30         0.14 o                         
  -9   5   4         50.07         50.31         0.31 o                         
  -8   5   4         26.36         25.17         0.20 o                         
  -7   5   4          1.55          1.30         0.06 o                         
  -6   5   4        178.69        174.17         2.29 o                         
  -5   5   4         48.79         43.60         0.59 o                         
  -4   5   4          5.85          5.21         0.13 o                         
  -3   5   4         91.74         88.69         0.40 o                         
  -2   5   4        474.07        537.60         3.40 o                         
  -1   5   4        327.18        357.59         0.72 o                         
   0   5   4          0.36          1.06         0.04 o                         
   1   5   4        327.20        354.38         2.44 o                         
   2   5   4        473.42        533.01         0.93 o                         
   3   5   4         91.31         92.26         1.41 o                         
   4   5   4          5.93          5.50         0.44 o                         
   5   5   4         48.70         44.24         0.25 o                         
   6   5   4        178.77        175.72         4.23 o                         
   7   5   4          1.57          1.29         0.13 o                         
   8   5   4         26.48         24.73         0.36 o                         
   9   5   4         50.16         49.79         2.08 o                         
  10   5   4         15.80         16.13         0.48 o                         
  11   5   4          2.34          2.27         0.08 o                         
 -10   6   4          8.25          8.17         0.08 o                         
  -9   6   4         22.58         21.35         0.20 o                         
  -8   6   4         11.64         11.91         0.29 o                         
  -7   6   4        101.36        102.69         1.05 o                         
  -6   6   4         80.75         81.74         1.56 o                         
  -5   6   4         50.07         49.16         0.37 o                         
  -4   6   4        234.15        239.20         0.57 o                         
  -3   6   4        182.48        167.87         1.68 o                         
  -2   6   4         56.57         50.90         1.28 o                         
  -1   6   4         27.20         24.53         0.28 o                         
   0   6   4         11.86         13.92         0.12 o                         
   1   6   4         27.00         25.37         1.25 o                         
   2   6   4         56.67         54.50         0.82 o                         
   3   6   4        182.61        168.49         0.60 o                         
   4   6   4        233.94        235.65         0.76 o                         
   5   6   4         50.15         49.68         0.27 o                         
   6   6   4         80.72         84.50         0.53 o                         
   7   6   4        101.13        102.06         1.21 o                         
   8   6   4         11.61         11.56         0.49 o                         
   9   6   4         22.60         21.98         0.23 o                         
  10   6   4          8.26          8.42         0.09 o                         
 -10   7   4          4.04          4.07         0.11 o                         
  -9   7   4         11.03         11.79         0.10 o                         
  -8   7   4         13.15         13.73         0.17 o                         
  -7   7   4         19.73         19.59         0.24 o                         
  -6   7   4         10.93          9.63         0.17 o                         
  -5   7   4        151.73        153.52         0.55 o                         
  -4   7   4         73.58         66.82         0.41 o                         
  -3   7   4         30.35         27.19         0.21 o                         
  -2   7   4         10.07          8.71         0.12 o                         
  -1   7   4        338.72        346.24         1.87 o                         
   0   7   4        333.51        318.17         2.82 o                         
   1   7   4        339.01        345.36         4.61 o                         
   2   7   4         10.01          9.25         0.15 o                         
   3   7   4         30.37         28.71         0.28 o                         
   4   7   4         73.63         64.65         0.45 o                         
   5   7   4        151.38        153.13         0.74 o                         
   6   7   4         10.95          9.50         0.18 o                         
   7   7   4         19.75         19.29         0.33 o                         
   8   7   4         13.16         13.59         0.18 o                         
   9   7   4         11.09         11.46         0.12 o                         
  10   7   4          4.02          4.02         0.07 o                         
  -9   8   4          3.11          3.01         0.05 o                         
  -8   8   4          7.83          8.74         0.13 o                         
  -7   8   4          7.47          7.73         0.11 o                         
  -6   8   4          9.81         10.59         0.14 o                         
  -5   8   4          4.28          5.28         0.12 o                         
  -4   8   4         27.04         25.55         0.25 o                         
  -3   8   4         66.43         61.51         0.32 o                         
  -2   8   4         52.62         53.79         0.94 o                         
  -1   8   4        295.85        281.39         1.30 o                         
   0   8   4         43.76         42.64         2.09 o                         
   1   8   4        295.34        273.84         7.78 o                         
   2   8   4         52.84         52.22         0.39 o                         
   3   8   4         66.44         61.06         0.43 o                         
   4   8   4         27.02         25.14         0.42 o                         
   5   8   4          4.32          5.59         0.21 o                         
   6   8   4          9.79         10.47         0.55 o                         
   7   8   4          7.54          7.11         0.14 o                         
   8   8   4          7.86          7.94         0.28 o                         
   9   8   4          3.12          2.99         0.05 o                         
  -8   9   4          0.29          0.22         0.03 o                         
  -7   9   4          8.81          9.09         0.14 o                         
  -6   9   4          4.37          4.73         0.11 o                         
  -5   9   4          6.52          6.00         0.19 o                         
  -4   9   4         45.68         44.68         1.25 o                         
  -3   9   4         28.06         27.64         0.58 o                         
  -2   9   4         86.27         81.59         5.60 o                         
  -1   9   4         97.93        102.34         0.81 o                         
   0   9   4         15.23         15.56         0.32 o                         
   1   9   4         97.80         98.67         0.78 o                         
   2   9   4         86.28         88.50         0.77 o                         
   3   9   4         28.07         27.55         0.44 o                         
   4   9   4         45.63         45.03         0.55 o                         
   5   9   4          6.47          5.75         0.21 o                         
   6   9   4          4.38          4.68         0.18 o                         
   7   9   4          8.84          9.01         0.22 o                         
   8   9   4          0.30          0.21         0.03 o                         
  -7  10   4          3.57          4.15         0.21 o                         
  -6  10   4          2.62          2.88         0.07 o                         
  -5  10   4          4.27          4.20         0.08 o                         
  -4  10   4          6.00          5.77         0.20 o                         
  -3  10   4          1.55          1.81         0.13 o                         
  -2  10   4         17.72         18.75         0.35 o                         
  -1  10   4          7.54          6.39         0.21 o                         
   0  10   4         16.67         13.56         0.29 o                         
   1  10   4          7.57          6.25         0.20 o                         
   3  10   4          1.53          2.91         0.15 o                         
   4  10   4          6.01          6.07         0.13 o                         
   5  10   4          4.28          4.49         0.16 o                         
   6  10   4          2.65          3.23         0.13 o                         
   7  10   4          3.57          4.31         0.18 o                         
  -6  11   4          3.13          3.29         0.09 o                         
  -5  11   4          4.61          6.84         0.11 o                         
  -4  11   4          1.40          0.98         0.06 o                         
  -3  11   4          1.80          1.71         0.11 o                         
  -2  11   4          1.15          1.62         0.11 o                         
  -1  11   4          1.17          1.20         0.11 o                         
   0  11   4          1.61          1.44         0.11 o                         
   1  11   4          1.17          1.10         0.09 o                         
   2  11   4          1.16          1.51         0.11 o                         
   3  11   4          1.81          1.75         0.11 o                         
   4  11   4          1.41          0.99         0.08 o                         
   5  11   4          4.62          6.96         0.15 o                         
   6  11   4          3.13          3.19         0.06 o                         
  -4  12   4          1.20          1.16         0.06 o                         
  -3  12   4          1.06          1.11         0.07 o                         
  -2  12   4          4.52          6.03         0.19 o                         
  -1  12   4          1.58          1.71         0.10 o                         
   0  12   4          5.98          6.16         0.11 o                         
   1  12   4          1.57          1.63         0.10 o                         
   2  12   4          4.49          5.83         0.15 o                         
   3  12   4          1.05          1.14         0.07 o                         
   1   0   5        360.73        358.48         2.34 o                         
   2   0   5          8.84          7.42         0.17 o                         
   3   0   5        261.29        302.78         4.20 o                         
   4   0   5        172.93        163.70         0.44 o                         
   5   0   5         11.38         12.32         0.73 o                         
   6   0   5         67.34         70.82         0.52 o                         
   7   0   5         64.09         59.60         0.29 o                         
   8   0   5         52.78         55.15         0.61 o                         
   9   0   5          2.19          2.31         0.13 o                         
  10   0   5          6.59          4.77         0.08 o                         
  11   0   5          4.10          4.28         0.12 o                         
 -11   1   5          2.25          2.48         0.05 o                         
 -10   1   5          4.74          4.80         0.09 o                         
  -9   1   5         44.53         47.70         0.27 o                         
  -8   1   5         55.09         49.26         0.55 o                         
  -7   1   5        111.48        103.83         1.23 o                         
  -6   1   5        438.80        432.82         0.91 o                         
  -5   1   5         92.10         88.99         0.51 o                         
  -4   1   5       1219.67       1384.80         2.11 o                         
  -3   1   5        578.54        626.78         5.23 o                         
  -2   1   5        883.13        871.59         1.50 o                         
  -1   1   5       1031.31       1160.70        14.81 o                         
   1   1   5       1030.47       1091.66        35.19 o                         
   2   1   5        881.16        871.77         1.33 o                         
   3   1   5        578.33        625.23        10.03 o                         
   4   1   5       1218.55       1388.07         2.10 o                         
   5   1   5         92.32         85.22         0.54 o                         
   6   1   5        437.76        436.89         1.33 o                         
   7   1   5        111.18        104.00         0.34 o                         
   8   1   5         55.14         50.41         0.24 o                         
   9   1   5         44.54         46.29         0.39 o                         
  10   1   5          4.75          4.60         0.08 o                         
 -11   2   5         11.76         13.94         0.14 o                         
 -10   2   5         19.09         19.08         0.16 o                         
  -9   2   5         39.88         42.87         0.40 o                         
  -8   2   5         79.39         84.15         0.37 o                         
  -7   2   5         31.64         28.77         0.27 o                         
  -6   2   5         78.32         78.11         0.52 o                         
  -5   2   5        165.30        164.85         0.72 o                         
  -4   2   5         11.46         13.86         0.59 o                         
  -3   2   5        700.56        790.07         3.94 o                         
  -2   2   5        285.21        295.65         0.80 o                         
   0   2   5        801.00        870.23         0.86 o                         
   2   2   5        284.52        301.18         1.44 o                         
   3   2   5        700.07        796.08         0.88 o                         
   4   2   5         11.46         13.09         0.21 o                         
   5   2   5        165.34        164.07         0.81 o                         
   6   2   5         78.69         76.05         0.75 o                         
   7   2   5         31.50         28.91         0.21 o                         
   8   2   5         79.44         85.24         0.36 o                         
   9   2   5         39.96         42.84         0.25 o                         
  10   2   5         19.04         18.52         0.18 o                         
  11   2   5         11.80         15.10         0.22 o                         
 -11   3   5          4.30          4.54         0.07 o                         
 -10   3   5         17.69         17.87         0.25 o                         
  -9   3   5         60.29         60.01         0.38 o                         
  -8   3   5          6.39          4.96         0.08 o                         
  -7   3   5         63.17         54.31         0.45 o                         
  -6   3   5         68.58         59.73         0.53 o                         
  -5   3   5         18.02         19.15         1.09 o                         
  -4   3   5         41.98         40.34         0.30 o                         
  -3   3   5        325.18        336.06         1.15 o                         
  -2   3   5         14.11          8.84         0.57 o                         
  -1   3   5        450.34        488.43         8.80 o                         
   0   3   5        643.71        736.29         0.90 o                         
   1   3   5        450.24        492.97         1.03 o                         
   2   3   5         14.34          9.74         0.13 o                         
   3   3   5        325.03        333.29         9.29 o                         
   4   3   5         41.93         41.12         0.24 o                         
   5   3   5         18.11         19.36         0.30 o                         
   6   3   5         68.56         59.89         1.23 o                         
   7   3   5         63.14         53.56         0.27 o                         
   8   3   5          6.39          4.81         0.15 o                         
   9   3   5         60.15         61.70         0.62 o                         
  10   3   5         17.76         18.13         0.30 o                         
  11   3   5          4.30          5.03         0.13 o                         
 -11   4   5          4.79          4.78         0.24 o                         
 -10   4   5          1.87          1.95         0.08 o                         
  -9   4   5         55.51         55.03         2.96 o                         
  -8   4   5          4.67          5.00         0.15 o                         
  -7   4   5         13.06         11.17         0.18 o                         
  -6   4   5        115.10        103.59         0.66 o                         
  -5   4   5          2.94          2.08         0.05 o                         
  -4   4   5         18.32         21.57         0.21 o                         
  -3   4   5        147.02        151.70         0.52 o                         
  -2   4   5         18.30         20.37         0.17 o                         
  -1   4   5        200.80        200.77         3.86 o                         
   0   4   5        179.80        177.97         0.44 o                         
   1   4   5        200.92        204.73         1.17 o                         
   2   4   5         18.29         20.32         0.24 o                         
   3   4   5        146.28        155.76         3.14 o                         
   4   4   5         18.08         21.23         0.25 o                         
   5   4   5          2.92          2.05         0.09 o                         
   6   4   5        114.98        104.63         0.85 o                         
   7   4   5         13.00         10.97         0.16 o                         
   8   4   5          4.67          4.95         0.57 o                         
   9   4   5         55.55         53.61         0.50 o                         
  10   4   5          1.88          1.88         0.12 o                         
  11   4   5          4.77          4.71         0.08 o                         
 -11   5   5         12.42         13.34         0.27 o                         
 -10   5   5          2.59          2.32         0.11 o                         
  -9   5   5          9.33          8.51         0.17 o                         
  -8   5   5         11.57         11.30         0.17 o                         
  -7   5   5        256.79        250.52         0.63 o                         
  -6   5   5        128.07        121.10         3.96 o                         
  -5   5   5         24.07         22.06         0.15 o                         
  -4   5   5         39.64         41.98         2.52 o                         
  -3   5   5          5.57          4.04         0.18 o                         
  -2   5   5         47.25         47.85         1.00 o                         
  -1   5   5         62.71         55.24         0.67 o                         
   0   5   5         50.18         46.14         0.21 o                         
   1   5   5         62.41         56.46         2.02 o                         
   2   5   5         46.86         49.59         1.67 o                         
   3   5   5          5.65          4.46         0.24 o                         
   4   5   5         39.79         45.74         2.11 o                         
   5   5   5         23.94         21.51         0.58 o                         
   6   5   5        128.26        120.38         0.73 o                         
   7   5   5        256.94        249.77         6.54 o                         
   8   5   5         11.58         11.89         0.56 o                         
   9   5   5          9.37          8.75         0.15 o                         
  10   5   5          2.57          2.47         0.11 o                         
  11   5   5         12.42         12.59         0.47 o                         
 -10   6   5         17.01         17.20         0.13 o                         
  -9   6   5          9.12          8.67         0.09 o                         
  -8   6   5         15.88         15.93         0.14 o                         
  -7   6   5        118.81        124.16         0.71 o                         
  -6   6   5         20.07         18.00         0.18 o                         
  -5   6   5        271.60        269.78         0.82 o                         
  -4   6   5         99.18         92.79         0.45 o                         
  -3   6   5         46.12         42.35         0.29 o                         
  -2   6   5         82.43         76.38         0.37 o                         
  -1   6   5         59.53         55.73         0.71 o                         
   0   6   5         62.34         67.30         0.49 o                         
   1   6   5         59.82         55.00         0.77 o                         
   2   6   5         82.15         76.33         0.39 o                         
   3   6   5         46.12         42.35         0.32 o                         
   4   6   5         99.03         92.48         0.41 o                         
   5   6   5        271.21        276.19         4.13 o                         
   6   6   5         20.15         17.98         0.27 o                         
   7   6   5        118.81        122.36         0.75 o                         
   8   6   5         15.93         16.02         0.36 o                         
   9   6   5          9.17          8.87         0.36 o                         
  10   6   5         17.03         17.66         0.15 o                         
 -10   7   5          0.08          0.14         0.02 o                         
  -9   7   5          6.16          6.23         0.09 o                         
  -8   7   5          2.44          2.53         0.06 o                         
  -7   7   5          2.90          2.99         0.14 o                         
  -6   7   5          2.91          3.24         0.13 o                         
  -5   7   5         96.81        101.65         0.52 o                         
  -4   7   5        199.71        204.38         0.59 o                         
  -3   7   5        277.37        278.87         0.77 o                         
  -2   7   5         29.76         27.14         0.32 o                         
  -1   7   5        322.53        301.12         0.83 o                         
   0   7   5          2.47          2.17         0.09 o                         
   1   7   5        321.93        303.38         0.97 o                         
   2   7   5         29.76         26.88         0.90 o                         
   3   7   5        276.71        279.15         0.86 o                         
   4   7   5        199.71        205.71         0.96 o                         
   5   7   5         96.83        100.01         0.85 o                         
   6   7   5          2.90          3.31         0.16 o                         
   7   7   5          2.86          2.54         0.25 o                         
   8   7   5          2.41          2.47         0.09 o                         
   9   7   5          6.17          6.13         0.17 o                         
  10   7   5          0.08          0.12         0.02 o                         
  -9   8   5          6.70          6.83         0.13 o                         
  -8   8   5          1.71          2.01         0.07 o                         
  -7   8   5          0.43          0.55         0.05 o                         
  -6   8   5          5.67          5.47         0.12 o                         
  -5   8   5          1.69          2.34         0.19 o                         
  -4   8   5         63.02         64.08         1.30 o                         
  -3   8   5         23.53         24.43         0.28 o                         
  -2   8   5          4.41          4.48         0.10 o                         
  -1   8   5        457.71        466.78         1.38 o                         
   0   8   5         25.80         25.79         2.43 o                         
   1   8   5        457.80        464.18         1.38 o                         
   2   8   5          4.37          6.14         0.15 o                         
   3   8   5         23.53         22.39         0.26 o                         
   4   8   5         62.93         65.82         0.68 o                         
   5   8   5          1.70          2.29         0.15 o                         
   6   8   5          5.68          5.30         0.38 o                         
   7   8   5          0.43          0.59         0.07 o                         
   8   8   5          1.72          1.96         0.08 o                         
   9   8   5          6.72          7.08         0.07 o                         
  -8   9   5          4.20          3.90         0.07 o                         
  -7   9   5          0.22          0.26         0.04 o                         
  -6   9   5          1.94          1.72         0.07 o                         
  -5   9   5         14.00         14.28         0.15 o                         
  -4   9   5          7.14          6.22         0.23 o                         
  -3   9   5         43.87         46.31         1.37 o                         
  -2   9   5         94.08         98.28         0.80 o                         
  -1   9   5          7.97          7.78         0.24 o                         
   0   9   5          3.52          4.71         0.18 o                         
   1   9   5          7.97          7.92         0.16 o                         
   2   9   5         94.20         92.60         0.79 o                         
   3   9   5         43.83         47.17         0.57 o                         
   4   9   5          7.16          6.03         0.22 o                         
   5   9   5         14.05         14.06         0.30 o                         
   6   9   5          1.91          1.82         0.13 o                         
   7   9   5          0.21          0.22         0.04 o                         
   8   9   5          4.20          3.83         0.11 o                         
  -7  10   5          3.61          3.94         0.10 o                         
  -6  10   5          0.40          0.27         0.06 o                         
  -5  10   5          3.83          5.06         0.13 o                         
  -4  10   5          1.25          1.54         0.08 o                         
  -3  10   5          1.45          1.17         0.11 o                         
  -2  10   5          0.32          0.26         0.08 o                         
  -1  10   5          4.18          4.17         0.18 o                         
   0  10   5          3.94          5.60         0.21 o                         
   1  10   5          4.19          4.08         0.16 o                         
   2  10   5          0.32          0.27         0.08 o                         
   3  10   5          1.44          1.01         0.11 o                         
   4  10   5          1.23          1.47         0.07 o                         
   5  10   5          3.81          5.36         0.17 o                         
   6  10   5          0.40          0.27         0.06 o                         
   7  10   5          3.60          4.24         0.11 o                         
  -5  11   5          0.73          0.75         0.06 o                         
  -4  11   5          0.47          0.80         0.07 o                         
  -3  11   5          4.63          5.17         0.16 o                         
  -2  11   5          5.35          5.47         0.17 o                         
  -1  11   5          2.03          2.11         0.12 o                         
   0  11   5          1.52          0.91         0.10 o                         
   1  11   5          2.04          2.01         0.11 o                         
   3  11   5          4.60          5.45         0.16 o                         
   4  11   5          0.47          0.98         0.05 o                         
   5  11   5          0.74          0.70         0.06 o                         
  -3  12   5          0.11          0.13         0.05 o                         
  -2  12   5          1.35          1.68         0.06 o                         
  -1  12   5          1.50          1.82         0.06 o                         
   0  12   5          9.31         10.50         0.27 o                         
   1  12   5          1.50          1.86         0.06 o                         
   2  12   5          1.34          1.72         0.09 o                         
   3  12   5          0.11          0.14         0.04 o                         
   1   0   6        423.83        440.23         1.13 o                         
   2   0   6        196.24        177.19         2.48 o                         
   3   0   6        555.97        532.79         2.00 o                         
   4   0   6        163.63        176.46         3.74 o                         
   6   0   6        153.75        165.75         0.63 o                         
   7   0   6        131.08        128.65         0.53 o                         
   8   0   6         54.31         52.61         0.61 o                         
   9   0   6          2.83          3.74         0.09 o                         
  10   0   6          0.56          0.81         0.05 o                         
  11   0   6          3.32          4.45         0.10 o                         
 -11   1   6          0.10          0.07         0.03 o                         
 -10   1   6          5.04          5.43         0.09 o                         
  -9   1   6         28.96         29.96         0.26 o                         
  -8   1   6          0.86          1.07         0.06 o                         
  -7   1   6        136.12        133.07         1.32 o                         
  -6   1   6         67.94         74.54         0.52 o                         
  -5   1   6        108.85        103.23         1.87 o                         
  -4   1   6         76.51         93.60         1.66 o                         
  -3   1   6       1755.94       1940.85         1.86 o                         
  -2   1   6        166.90        174.20         1.02 o                         
  -1   1   6         36.83         35.08         0.34 o                         
   0   1   6          1.81          1.69         0.04 o                         
   1   1   6         36.78         42.20         2.97 o                         
   2   1   6        165.80        177.40         0.68 o                         
   4   1   6         76.41         90.83         0.52 o                         
   5   1   6        108.75        103.43         0.62 o                         
   6   1   6         68.05         75.31         0.43 o                         
   7   1   6        136.10        132.86         0.73 o                         
   8   1   6          0.86          1.11         0.06 o                         
   9   1   6         28.91         29.74         0.58 o                         
  10   1   6          5.06          5.47         0.10 o                         
  11   1   6          0.10          0.02         0.04 o                         
 -11   2   6          5.78          5.80         0.07 o                         
 -10   2   6         16.35         15.86         0.21 o                         
  -9   2   6         21.47         22.80         0.33 o                         
  -8   2   6         12.06         13.61         0.19 o                         
  -7   2   6        148.15        147.30         0.51 o                         
  -6   2   6        209.37        195.74         2.28 o                         
  -5   2   6        124.14        107.68         0.77 o                         
  -4   2   6        300.03        310.25         1.45 o                         
  -3   2   6        103.26        107.08         4.82 o                         
  -2   2   6       1528.39       1808.74         2.10 o                         
  -1   2   6       1325.65       1464.81        11.05 o                         
   0   2   6        571.53        565.44         1.24 o                         
   1   2   6       1325.10       1431.39         1.73 o                         
   2   2   6       1528.00       1757.68        35.85 o                         
   3   2   6        103.22         99.76         0.54 o                         
   4   2   6        299.27        306.73         1.03 o                         
   5   2   6        124.23        103.52         0.66 o                         
   6   2   6        209.40        196.41         0.41 o                         
   7   2   6        148.27        142.91         0.50 o                         
   8   2   6         12.13         13.24         0.14 o                         
   9   2   6         21.57         21.92         0.18 o                         
  10   2   6         16.34         16.31         0.17 o                         
  11   2   6          5.79          6.02         0.13 o                         
 -11   3   6         10.55         10.57         0.13 o                         
 -10   3   6          4.52          4.81         0.14 o                         
  -9   3   6          3.17          3.38         0.09 o                         
  -8   3   6         21.88         22.29         0.27 o                         
  -7   3   6         31.77         33.08         0.37 o                         
  -6   3   6         78.76         74.71         0.37 o                         
  -5   3   6         55.09         55.69         1.01 o                         
  -4   3   6         32.25         33.79         1.41 o                         
  -3   3   6         66.02         64.23         2.27 o                         
  -2   3   6        165.50        188.76         0.74 o                         
  -1   3   6       1599.69       1685.07         2.11 o                         
   0   3   6        130.15        148.76         1.98 o                         
   1   3   6       1598.69       1659.76       178.06 o                         
   2   3   6        165.25        190.21         0.60 o                         
   3   3   6         66.14         63.02         0.47 o                         
   4   3   6         32.06         32.22         0.36 o                         
   5   3   6         55.30         56.38         0.52 o                         
   6   3   6         78.72         73.59         0.60 o                         
   7   3   6         31.72         32.74         0.20 o                         
   8   3   6         21.88         22.95         0.77 o                         
   9   3   6          3.19          3.45         0.20 o                         
  10   3   6          4.50          5.04         0.16 o                         
  11   3   6         10.61         11.60         0.18 o                         
 -11   4   6          4.71          4.83         0.06 o                         
 -10   4   6         25.82         25.59         1.07 o                         
  -9   4   6          5.31          6.52         0.57 o                         
  -8   4   6         37.59         38.54         0.72 o                         
  -7   4   6         34.63         31.65         0.20 o                         
  -6   4   6         20.85         19.09         0.44 o                         
  -5   4   6         24.79         25.82         0.17 o                         
  -4   4   6         46.76         50.40         0.63 o                         
  -3   4   6         13.67         17.95         0.25 o                         
  -2   4   6        338.68        337.05         1.01 o                         
  -1   4   6         20.14         26.92         0.27 o                         
   0   4   6         80.07         98.85         1.40 o                         
   1   4   6         20.00         26.08         0.18 o                         
   2   4   6        338.98        348.07         4.20 o                         
   3   4   6         13.53         18.68         0.22 o                         
   4   4   6         46.83         50.66         0.48 o                         
   5   4   6         24.87         25.73         0.19 o                         
   6   4   6         20.90         19.26         0.26 o                         
   7   4   6         34.55         31.92         0.51 o                         
   8   4   6         37.55         38.64         0.53 o                         
  10   4   6         25.85         26.62         0.33 o                         
  11   4   6          4.70          4.57         0.19 o                         
 -10   5   6         10.74         10.81         0.10 o                         
  -9   5   6          4.37          4.13         0.07 o                         
  -8   5   6         13.69         13.21         0.12 o                         
  -7   5   6         67.45         65.66         0.61 o                         
  -6   5   6         40.44         37.11         0.81 o                         
  -5   5   6          7.82          6.81         0.10 o                         
  -4   5   6         57.22         60.32         0.38 o                         
  -3   5   6         74.29         76.01         1.42 o                         
  -2   5   6         93.49         87.63         0.63 o                         
  -1   5   6         87.11         90.71         0.84 o                         
   0   5   6         94.93        112.91         0.42 o                         
   1   5   6         86.81         86.74         5.02 o                         
   2   5   6         92.84         88.34         0.49 o                         
   3   5   6         74.64         76.93         1.91 o                         
   4   5   6         57.34         61.64         0.92 o                         
   5   5   6          7.89          6.87         0.15 o                         
   6   5   6         40.60         36.30         0.39 o                         
   7   5   6         67.42         66.03         0.60 o                         
   8   5   6         13.66         13.05         0.21 o                         
   9   5   6          4.40          3.98         0.14 o                         
  10   5   6         10.72         10.41         0.19 o                         
 -10   6   6          0.59          0.78         0.04 o                         
  -9   6   6         14.68         14.15         0.11 o                         
  -8   6   6          1.06          1.16         0.05 o                         
  -7   6   6         59.76         58.10         0.49 o                         
  -6   6   6         68.86         67.10         0.39 o                         
  -5   6   6        334.36        334.11         1.76 o                         
  -4   6   6        183.20        176.83         0.57 o                         
  -3   6   6        134.55        124.51         0.44 o                         
  -2   6   6         93.92         85.43         0.41 o                         
  -1   6   6         21.25         22.61         0.28 o                         
   0   6   6         24.72         21.32         0.80 o                         
   1   6   6         21.28         22.22         0.21 o                         
   2   6   6         93.67         87.27         0.92 o                         
   3   6   6        134.48        119.69         2.04 o                         
   4   6   6        183.17        181.68         1.86 o                         
   5   6   6        334.06        324.38         3.17 o                         
   6   6   6         68.74         69.52         1.48 o                         
   7   6   6         59.84         59.79         2.72 o                         
   8   6   6          1.08          1.21         0.08 o                         
   9   6   6         14.71         14.05         0.17 o                         
  10   6   6          0.59          0.81         0.04 o                         
  -9   7   6          1.83          1.94         0.04 o                         
  -8   7   6         17.60         17.99         0.14 o                         
  -7   7   6         26.26         25.21         0.23 o                         
  -6   7   6          5.18          5.50         0.16 o                         
  -5   7   6          0.10          0.21         0.05 o                         
  -4   7   6          4.85          4.96         0.17 o                         
  -3   7   6        289.18        299.56         3.12 o                         
  -2   7   6        750.64        759.96         1.62 o                         
  -1   7   6         51.41         46.32         0.41 o                         
   0   7   6        147.39        137.04         0.79 o                         
   1   7   6         51.47         45.76         0.28 o                         
   2   7   6        749.64        758.17         1.40 o                         
   3   7   6        289.39        297.18         0.76 o                         
   4   7   6          4.82          4.88         0.11 o                         
   5   7   6          0.09          0.43         0.11 o                         
   6   7   6          5.23          5.61         0.20 o                         
   7   7   6         26.23         25.92         0.28 o                         
   8   7   6         17.57         18.74         0.21 o                         
   9   7   6          1.84          2.00         0.05 o                         
  -9   8   6          0.01          0.04         0.02 o                         
  -8   8   6          9.48          9.28         0.17 o                         
  -7   8   6          1.13          1.05         0.06 o                         
  -6   8   6          4.92          4.70         0.11 o                         
  -5   8   6          7.59          7.71         0.20 o                         
  -4   8   6          8.27          9.08         0.57 o                         
  -3   8   6         46.28         44.31         0.95 o                         
  -2   8   6         52.76         51.50         0.40 o                         
  -1   8   6        280.84        285.90         5.11 o                         
   0   8   6        194.83        201.01         0.81 o                         
   1   8   6        280.93        273.17         0.73 o                         
   2   8   6         52.80         52.77         0.72 o                         
   3   8   6         46.20         47.03         0.59 o                         
   4   8   6          8.30          9.12         0.27 o                         
   5   8   6          7.55          8.38         0.26 o                         
   6   8   6          4.93          4.84         0.20 o                         
   7   8   6          1.13          0.98         0.07 o                         
   8   8   6          9.49          9.08         0.22 o                         
   9   8   6          0.01          0.04         0.04 o                         
  -8   9   6          2.44          2.64         0.08 o                         
  -7   9   6          0.55          0.54         0.04 o                         
  -6   9   6          4.92          4.59         0.08 o                         
  -5   9   6          1.80          2.03         0.06 o                         
  -4   9   6          0.77          0.66         0.06 o                         
  -3   9   6          0.22          0.33         0.07 o                         
  -2   9   6         22.29         22.15         0.38 o                         
  -1   9   6         48.58         47.54         0.54 o                         
   0   9   6         11.90         11.16         0.27 o                         
   1   9   6         48.44         46.93         0.96 o                         
   2   9   6         22.18         23.06         0.40 o                         
   3   9   6          0.23          0.31         0.10 o                         
   4   9   6          0.77          0.66         0.11 o                         
   5   9   6          1.81          2.07         0.14 o                         
   6   9   6          4.95          5.04         0.17 o                         
   7   9   6          0.56          0.59         0.08 o                         
  -6  10   6          2.37          2.97         0.09 o                         
  -5  10   6          2.32          3.13         0.12 o                         
  -4  10   6         16.42         17.16         0.29 o                         
  -3  10   6         14.77         14.89         0.29 o                         
  -2  10   6         13.32         13.25         0.29 o                         
  -1  10   6          6.03          5.68         0.19 o                         
   0  10   6          0.87          0.97         0.10 o                         
   1  10   6          5.96          5.26         0.18 o                         
   2  10   6         13.30         12.78         0.28 o                         
   3  10   6         14.85         15.16         0.30 o                         
   4  10   6         16.43         16.70         0.41 o                         
   5  10   6          2.30          3.53         0.14 o                         
   6  10   6          2.37          3.20         0.12 o                         
   7  10   6          0.51          0.63         0.05 o                         
  -5  11   6          0.04          0.06         0.03 o                         
  -4  11   6          0.82          1.02         0.07 o                         
  -2  11   6          1.00          0.89         0.09 o                         
  -1  11   6         14.48         16.70         0.28 o                         
   0  11   6          0.29          0.18         0.06 o                         
   1  11   6         14.41         15.73         0.25 o                         
   3  11   6          3.56          3.88         0.09 o                         
   4  11   6          0.82          0.99         0.05 o                         
   5  11   6          0.04          0.03         0.05 o                         
  -3  12   6          1.42          1.46         0.07 o                         
  -2  12   6          1.94          1.95         0.06 o                         
  -1  12   6          2.87          3.15         0.07 o                         
   0  12   6          0.43          0.63         0.04 o                         
   2  12   6          1.94          2.01         0.09 o                         
   1   0   7         57.56         52.32         0.32 o                         
   2   0   7          2.08          2.75         0.81 o                         
   3   0   7          1.86          1.13         0.04 o                         
   4   0   7          8.01          8.25         0.35 o                         
   5   0   7          4.09          6.32         0.16 o                         
   6   0   7         55.55         53.65         0.29 o                         
   7   0   7          1.89          2.12         0.05 o                         
   8   0   7          0.30          0.16         0.05 o                         
   9   0   7          1.00          1.02         0.05 o                         
  10   0   7          0.51          0.48         0.04 o                         
  11   0   7          3.55          4.29         0.10 o                         
 -11   1   7          5.55          6.19         0.07 o                         
 -10   1   7          2.58          2.21         0.12 o                         
  -9   1   7         25.53         24.97         0.19 o                         
  -8   1   7        154.93        158.13         1.76 o                         
  -7   1   7          4.05          5.19         0.11 o                         
  -6   1   7        351.39        326.24         0.82 o                         
  -5   1   7         96.53         91.10         1.65 o                         
  -4   1   7         94.05         84.26         8.28 o                         
  -3   1   7        458.17        478.09         9.21 o                         
  -2   1   7        597.87        642.51         3.95 o                         
  -1   1   7         16.27         18.11         0.56 o                         
   0   1   7        291.69        324.05         2.81 o                         
   1   1   7         16.20         15.24         0.98 o                         
   2   1   7        598.06        634.60         1.20 o                         
   3   1   7        457.71        486.26         1.16 o                         
   4   1   7         93.99         93.18         0.54 o                         
   5   1   7         96.57         88.99         0.59 o                         
   6   1   7        351.23        326.05         0.78 o                         
   7   1   7          3.99          5.63         0.10 o                         
   8   1   7        155.05        156.11         0.50 o                         
   9   1   7         25.49         25.57         0.23 o                         
  10   1   7          2.60          2.15         0.06 o                         
 -11   2   7          2.55          2.97         0.05 o                         
 -10   2   7         17.39         19.47         0.26 o                         
  -9   2   7         72.63         71.96         0.46 o                         
  -8   2   7         35.85         36.19         1.13 o                         
  -7   2   7        114.45        116.81         0.46 o                         
  -6   2   7         64.21         57.41         0.30 o                         
  -5   2   7        147.35        152.15         4.32 o                         
  -4   2   7         77.95         79.95         1.48 o                         
  -3   2   7        470.52        518.04         1.30 o                         
  -2   2   7        104.23        113.52         4.09 o                         
  -1   2   7        762.60        851.21         4.86 o                         
   0   2   7       1940.10       2412.56         7.75 o                         
   1   2   7        763.65        852.08         0.93 o                         
   2   2   7        104.38        130.51        12.24 o                         
   3   2   7        470.64        506.29         1.28 o                         
   4   2   7         77.75         77.20         0.53 o                         
   5   2   7        147.69        150.36         0.82 o                         
   6   2   7         64.06         58.71         0.32 o                         
   7   2   7        114.36        114.21         1.43 o                         
   8   2   7         35.98         34.79         0.49 o                         
   9   2   7         72.67         71.22         0.39 o                         
  10   2   7         17.42         18.64         0.59 o                         
  11   2   7          2.56          2.95         0.09 o                         
 -11   3   7          1.14          1.66         0.07 o                         
 -10   3   7         13.08         12.92         0.12 o                         
  -9   3   7         16.96         16.00         0.19 o                         
  -8   3   7        149.77        144.28         1.32 o                         
  -7   3   7         88.31         87.43         0.56 o                         
  -6   3   7          0.48          0.52         0.04 o                         
  -5   3   7          8.80          6.05         0.08 o                         
  -4   3   7         76.22         74.97         7.10 o                         
  -3   3   7         32.40         25.96         0.30 o                         
  -2   3   7        385.65        419.38         5.98 o                         
  -1   3   7       1826.22       2236.07         2.57 o                         
   0   3   7          5.03         10.26         6.46 o                         
   1   3   7       1825.72       2147.39         2.29 o                         
   2   3   7        386.52        414.17         6.79 o                         
   3   3   7         32.29         26.06         0.31 o                         
   4   3   7         76.37         74.56         0.57 o                         
   5   3   7          8.82          5.98         0.13 o                         
   6   3   7          0.46          0.46         0.03 o                         
   7   3   7         88.18         88.56         0.43 o                         
   8   3   7        149.76        146.45         1.35 o                         
   9   3   7         16.99         15.15         0.31 o                         
  10   3   7         13.07         12.49         0.23 o                         
  11   3   7          1.14          1.87         0.08 o                         
 -11   4   7          7.38          7.70         0.08 o                         
 -10   4   7          0.29          0.47         0.05 o                         
  -9   4   7         21.50         22.17         0.34 o                         
  -8   4   7          0.31          0.29         0.04 o                         
  -7   4   7          3.20          3.52         0.08 o                         
  -6   4   7         15.29         15.08         0.18 o                         
  -5   4   7          9.19          8.87         0.51 o                         
  -4   4   7         12.81         14.31         0.14 o                         
  -3   4   7         55.27         64.08         3.88 o                         
  -2   4   7         33.58         24.23         0.20 o                         
  -1   4   7        144.10        144.43         1.86 o                         
   0   4   7          0.02          9.85         7.61 o                         
   1   4   7        143.89        146.85         0.46 o                         
   2   4   7         33.51         23.90         0.25 o                         
   3   4   7         55.22         56.67         0.53 o                         
   4   4   7         12.63         13.66         0.21 o                         
   5   4   7          9.18          8.11         0.10 o                         
   6   4   7         15.29         15.03         0.18 o                         
   7   4   7          3.20          3.49         0.09 o                         
   8   4   7          0.32          0.40         0.06 o                         
  10   4   7          0.29          0.45         0.07 o                         
  11   4   7          7.39          7.30         0.11 o                         
 -10   5   7          2.33          2.23         0.05 o                         
  -9   5   7          9.77          9.54         0.11 o                         
  -8   5   7          5.95          7.39         0.10 o                         
  -7   5   7         25.70         24.67         0.20 o                         
  -6   5   7          5.64          4.84         0.11 o                         
  -5   5   7         32.06         31.96         0.33 o                         
  -4   5   7         26.25         23.47         0.23 o                         
  -3   5   7          2.08          2.41         0.21 o                         
  -2   5   7         29.90         31.37         0.30 o                         
  -1   5   7         21.86         22.58         0.53 o                         
   0   5   7          2.65          3.88         0.12 o                         
   1   5   7         21.71         21.32         0.33 o                         
   2   5   7         29.79         31.93         0.24 o                         
   3   5   7          2.11          2.36         0.40 o                         
   4   5   7         26.22         23.54         0.73 o                         
   5   5   7         32.03         31.64         0.23 o                         
   6   5   7          5.64          4.73         0.14 o                         
   7   5   7         25.81         24.52         0.29 o                         
   8   5   7          5.94          7.89         0.16 o                         
   9   5   7          9.79          9.38         0.14 o                         
  10   5   7          2.32          2.02         0.09 o                         
 -10   6   7          6.03          6.65         0.06 o                         
  -9   6   7          1.83          1.77         0.06 o                         
  -8   6   7         14.95         15.08         0.17 o                         
  -7   6   7          6.27          6.42         0.17 o                         
  -6   6   7         29.84         30.32         0.22 o                         
  -5   6   7         88.49         95.41         0.68 o                         
  -4   6   7        234.61        225.41         0.77 o                         
  -3   6   7         39.89         37.13         0.38 o                         
  -2   6   7         76.84         77.37         0.42 o                         
  -1   6   7         87.18         82.44         0.40 o                         
   0   6   7         96.72         92.10         1.61 o                         
   1   6   7         87.34         82.86         0.36 o                         
   2   6   7         76.66         72.56         0.45 o                         
   3   6   7         40.10         36.62         0.34 o                         
   4   6   7        234.46        228.55         3.29 o                         
   5   6   7         88.57         96.78         0.61 o                         
   6   6   7         29.82         30.32         0.33 o                         
   7   6   7          6.24          6.82         0.16 o                         
   8   6   7         14.92         15.26         0.40 o                         
   9   6   7          1.82          1.81         0.07 o                         
  10   6   7          6.04          6.76         0.10 o                         
  -9   7   7         11.93         11.95         0.38 o                         
  -8   7   7          2.33          2.45         0.08 o                         
  -7   7   7          0.59          0.84         0.06 o                         
  -6   7   7         53.41         54.84         0.45 o                         
  -5   7   7        102.33        102.29         0.83 o                         
  -4   7   7        165.46        174.34         0.66 o                         
  -3   7   7        413.84        418.22         0.86 o                         
  -2   7   7        101.90         99.97         1.17 o                         
  -1   7   7        300.71        283.94         0.86 o                         
   0   7   7          0.13          0.36         0.07 o                         
   1   7   7        301.14        285.46         0.76 o                         
   2   7   7        102.08         97.24         0.50 o                         
   3   7   7        413.84        424.47         1.32 o                         
   4   7   7        165.37        178.26         1.16 o                         
   6   7   7         53.41         56.38         0.91 o                         
   7   7   7          0.59          0.73         0.10 o                         
   8   7   7          2.35          2.74         0.12 o                         
   9   7   7         11.91         11.57         0.13 o                         
  -8   8   7          1.65          1.36         0.05 o                         
  -7   8   7          5.02          5.04         0.31 o                         
  -6   8   7          6.94          6.41         0.14 o                         
  -5   8   7          4.45          4.08         0.16 o                         
  -4   8   7          0.20          0.38         0.08 o                         
  -3   8   7         53.27         52.56         1.46 o                         
  -2   8   7         38.50         41.99         0.52 o                         
  -1   8   7         35.98         34.12         0.94 o                         
   0   8   7        282.15        271.03         0.97 o                         
   1   8   7         36.19         35.32         0.54 o                         
   2   8   7         38.47         40.41         0.54 o                         
   3   8   7         53.28         53.96         0.63 o                         
   4   8   7          0.19          0.36         0.11 o                         
   5   8   7          4.50          4.78         0.20 o                         
   7   8   7          5.00          5.80         0.18 o                         
   8   8   7          1.66          1.32         0.04 o                         
  -7   9   7          3.36          2.85         0.09 o                         
  -6   9   7          1.03          0.94         0.10 o                         
  -5   9   7          2.68          2.63         0.12 o                         
  -4   9   7          5.61          5.96         0.19 o                         
  -3   9   7         11.61         11.33         0.27 o                         
  -2   9   7          0.67          0.81         0.11 o                         
  -1   9   7          9.51          9.16         0.25 o                         
   0   9   7         14.94         14.82         0.32 o                         
   1   9   7          9.55          9.01         0.38 o                         
   2   9   7          0.68          1.14         0.13 o                         
   3   9   7         11.61         11.92         0.29 o                         
   4   9   7          5.61          6.03         0.21 o                         
   5   9   7          2.66          2.64         0.15 o                         
   6   9   7          1.01          0.92         0.09 o                         
   8   9   7          1.34          1.41         0.06 o                         
  -5  10   7          0.17          0.22         0.06 o                         
  -4  10   7          3.08          2.86         0.12 o                         
  -2  10   7          0.41          0.35         0.09 o                         
  -1  10   7          3.63          4.01         0.16 o                         
   0  10   7         15.75         15.80         0.29 o                         
   1  10   7          3.65          4.08         0.11 o                         
   2  10   7          0.41          0.31         0.09 o                         
   3  10   7          0.70          0.68         0.10 o                         
   4  10   7          3.04          2.64         0.09 o                         
   5  10   7          0.17          0.27         0.07 o                         
   6  10   7          0.41          0.72         0.07 o                         
  -4  11   7         10.20         10.75         0.18 o                         
  -2  11   7          4.03          4.20         0.14 o                         
  -1  11   7          2.99          3.59         0.13 o                         
   0  11   7          0.38          0.65         0.07 o                         
   1  11   7          3.00          3.27         0.12 o                         
   3  11   7          0.55          0.47         0.05 o                         
   4  11   7         10.20         10.12         0.18 o                         
   5  11   7          1.01          1.17         0.06 o                         
  -2  12   7          1.20          1.22         0.07 o                         
  -1  12   7          2.40          2.89         0.07 o                         
   0  12   7          4.21          4.76         0.08 o                         
   2  12   7          1.20          1.26         0.07 o                         
   0   0   8         90.31         72.08         0.34 o                         
   1   0   8         55.74         64.56         2.22 o                         
   2   0   8        131.22        132.44         1.48 o                         
   3   0   8          1.00          0.84         0.04 o                         
   4   0   8         73.09         72.60         0.49 o                         
   5   0   8         27.35         30.06         0.19 o                         
   6   0   8          1.45          2.11         0.07 o                         
   7   0   8          8.22          8.24         0.22 o                         
   8   0   8         10.74          9.86         0.14 o                         
   9   0   8         11.35         11.61         0.24 o                         
  10   0   8         10.38         11.54         0.33 o                         
  11   0   8          7.86          8.41         0.12 o                         
 -11   1   8          8.69          9.30         0.66 o                         
 -10   1   8         30.69         30.59         0.19 o                         
  -9   1   8         17.24         17.91         0.88 o                         
  -8   1   8         13.59         15.50         0.16 o                         
  -7   1   8          6.21          5.99         0.15 o                         
  -6   1   8         92.47         92.92         1.33 o                         
  -5   1   8        123.26        125.08         0.40 o                         
  -4   1   8         87.05         71.47         7.67 o                         
  -3   1   8         40.63         56.84         6.72 o                         
  -2   1   8         26.49         44.50         0.82 o                         
  -1   1   8        202.44        215.79         0.45 o                         
   0   1   8         45.88         50.72         9.02 o                         
   1   1   8        202.48        214.61        10.48 o                         
   2   1   8         26.60         42.37         0.32 o                         
   3   1   8         40.71         52.93         0.39 o                         
   4   1   8         86.70         76.55         0.51 o                         
   5   1   8        123.35        123.66         0.46 o                         
   6   1   8         92.41         90.98         0.87 o                         
   7   1   8          6.28          6.28         0.08 o                         
   8   1   8         13.61         15.62         0.17 o                         
   9   1   8         17.17         16.62         0.16 o                         
  10   1   8         30.65         28.18         0.22 o                         
 -11   2   8          0.12          0.16         0.06 o                         
 -10   2   8          8.46          7.98         0.33 o                         
  -9   2   8         29.32         30.58         0.20 o                         
  -8   2   8         13.73         13.63         0.18 o                         
  -7   2   8        188.91        185.17         0.53 o                         
  -6   2   8          8.38          7.51         0.11 o                         
  -5   2   8         64.09         56.38         0.34 o                         
  -4   2   8        519.68        524.57         1.43 o                         
  -3   2   8        193.57        196.93         3.73 o                         
  -2   2   8       1324.24       1450.27        12.08 o                         
  -1   2   8         98.93         95.42         1.59 o                         
   0   2   8         30.15         44.19         0.23 o                         
   1   2   8         99.28         97.02         2.08 o                         
   2   2   8       1323.80       1457.32         2.13 o                         
   3   2   8        193.49        196.31         0.82 o                         
   4   2   8        519.94        527.87         1.46 o                         
   5   2   8         64.22         53.53         0.34 o                         
   6   2   8          8.42          7.81         0.12 o                         
   7   2   8        188.81        183.65         0.89 o                         
   8   2   8         13.70         13.81         0.17 o                         
   9   2   8         29.33         30.84         0.25 o                         
  10   2   8          8.48          7.56         0.17 o                         
 -11   3   8         21.91         20.73         0.12 o                         
 -10   3   8         16.39         17.82         0.16 o                         
  -9   3   8          2.24          3.24         0.09 o                         
  -8   3   8         28.90         28.35         0.25 o                         
  -7   3   8        171.89        165.95         0.61 o                         
  -6   3   8         60.99         59.42         0.26 o                         
  -5   3   8          3.91          4.03         0.06 o                         
  -4   3   8         33.66         35.11         0.56 o                         
  -3   3   8         42.89         43.64         0.34 o                         
  -2   3   8        361.04        391.42         8.78 o                         
  -1   3   8        305.67        348.54         0.99 o                         
   0   3   8         24.04         24.79         0.25 o                         
   1   3   8        306.49        321.32         0.83 o                         
   2   3   8        361.33        391.02         4.50 o                         
   3   3   8         43.13         45.37         0.43 o                         
   4   3   8         33.61         36.45         0.28 o                         
   5   3   8          3.84          4.30         0.09 o                         
   6   3   8         61.16         60.87         0.50 o                         
   7   3   8        171.88        169.40         2.60 o                         
   8   3   8         29.03         28.60         0.44 o                         
   9   3   8          2.22          3.14         0.10 o                         
  10   3   8         16.40         17.14         0.25 o                         
 -10   4   8          8.50          8.11         0.13 o                         
  -9   4   8          0.15          0.39         0.04 o                         
  -8   4   8         14.04         14.66         0.18 o                         
  -7   4   8         18.79         19.49         0.19 o                         
  -6   4   8          4.07          3.32         0.06 o                         
  -5   4   8         74.85         68.20         0.76 o                         
  -4   4   8          5.30          6.44         0.08 o                         
  -3   4   8          3.60          1.82         0.07 o                         
  -2   4   8         14.19         17.34         0.59 o                         
  -1   4   8          9.34          8.17         0.12 o                         
   0   4   8         35.18         41.90         0.26 o                         
   1   4   8          9.30          8.05         0.23 o                         
   2   4   8         14.13         15.31         1.34 o                         
   3   4   8          3.57          4.75         0.12 o                         
   4   4   8          5.31          6.44         0.11 o                         
   5   4   8         74.76         67.17         0.35 o                         
   6   4   8          4.02          3.46         0.08 o                         
   7   4   8         18.85         20.19         0.25 o                         
   8   4   8         14.05         13.86         0.83 o                         
  10   4   8          8.46          8.04         0.17 o                         
 -10   5   8          2.09          1.94         0.05 o                         
  -9   5   8          2.19          1.94         0.05 o                         
  -8   5   8          2.82          2.58         0.07 o                         
  -7   5   8          5.18          5.01         0.08 o                         
  -6   5   8          9.17          8.44         0.10 o                         
  -5   5   8         38.10         35.59         0.26 o                         
  -4   5   8         55.78         54.55         0.34 o                         
  -3   5   8         74.76         67.62         0.28 o                         
  -2   5   8         67.66         63.34         0.35 o                         
  -1   5   8         28.25         28.34         0.27 o                         
   0   5   8          7.87          7.13         0.17 o                         
   1   5   8         28.20         29.24         0.37 o                         
   2   5   8         67.45         63.64         0.35 o                         
   3   5   8         74.61         68.49         0.90 o                         
   4   5   8         55.97         53.72         0.34 o                         
   5   5   8         38.23         36.01         0.66 o                         
   6   5   8          9.23          8.64         0.18 o                         
   7   5   8          5.22          5.07         0.14 o                         
   8   5   8          2.79          2.42         0.09 o                         
   9   5   8          2.18          2.01         0.11 o                         
  10   5   8          2.08          1.53         0.07 o                         
  -9   6   8         14.78         14.84         0.13 o                         
  -8   6   8         25.19         25.59         0.24 o                         
  -7   6   8         23.59         22.46         0.21 o                         
  -6   6   8         55.32         56.73         0.33 o                         
  -5   6   8         15.95         16.70         1.04 o                         
  -4   6   8         29.94         25.72         0.50 o                         
  -3   6   8        217.83        218.17         0.65 o                         
  -2   6   8        174.04        178.18         0.53 o                         
  -1   6   8         27.32         25.46         0.20 o                         
   0   6   8         55.74         56.29         0.38 o                         
   1   6   8         27.29         24.45         0.21 o                         
   2   6   8        173.88        178.72         0.67 o                         
   3   6   8        217.75        219.37         1.15 o                         
   4   6   8         30.11         26.32         0.33 o                         
   5   6   8         15.96         15.79         0.99 o                         
   6   6   8         55.40         56.76         0.80 o                         
   7   6   8         23.55         22.46         0.76 o                         
   8   6   8         25.12         24.90         0.24 o                         
   9   6   8         14.75         14.81         0.22 o                         
  -9   7   8          0.82          0.69         0.03 o                         
  -8   7   8         14.37         15.85         0.15 o                         
  -7   7   8         30.24         30.45         0.28 o                         
  -6   7   8        105.51        105.51         1.07 o                         
  -5   7   8          4.28          4.76         0.18 o                         
  -4   7   8        145.14        140.73         2.24 o                         
  -3   7   8         63.29         58.83         1.13 o                         
  -2   7   8        263.45        261.35         7.48 o                         
  -1   7   8        195.94        197.70         1.76 o                         
   0   7   8        338.86        334.42         1.09 o                         
   1   7   8        195.47        197.06         0.60 o                         
   2   7   8        263.89        262.23         0.71 o                         
   3   7   8         63.11         59.13         0.66 o                         
   4   7   8        145.17        120.92         0.96 o                         
   5   7   8          4.32          3.83         0.20 o                         
   6   7   8        105.47        105.37         0.95 o                         
   7   7   8         30.33         31.16         0.40 o                         
   8   7   8         14.39         15.06         0.31 o                         
   9   7   8          0.82          0.72         0.05 o                         
  -8   8   8          6.32          5.73         0.11 o                         
  -7   8   8          3.87          3.70         0.11 o                         
  -6   8   8          9.24          9.20         0.19 o                         
  -5   8   8         12.30         10.21         0.15 o                         
  -4   8   8          9.31          9.54         0.24 o                         
  -3   8   8         90.37         82.16         0.71 o                         
  -2   8   8         56.69         55.52         2.01 o                         
  -1   8   8          6.80          5.53         0.14 o                         
   0   8   8        120.42        113.26         0.59 o                         
   1   8   8          6.86          5.62         0.14 o                         
   2   8   8         56.58         55.67         0.63 o                         
   3   8   8         90.56         90.73         0.80 o                         
   4   8   8          9.34          9.72         0.28 o                         
   5   8   8         12.30         10.81         0.28 o                         
   7   8   8          3.88          3.67         0.14 o                         
   8   8   8          6.29          5.93         0.13 o                         
  -6   9   8          1.17          1.07         0.07 o                         
  -5   9   8          6.50          6.20         0.16 o                         
  -4   9   8          1.12          1.07         0.10 o                         
  -2   9   8          5.63          5.71         0.19 o                         
  -1   9   8          4.43          4.39         0.12 o                         
   0   9   8          4.62          4.55         0.12 o                         
   1   9   8          4.42          4.70         0.14 o                         
   2   9   8          5.62          5.80         0.21 o                         
   3   9   8          0.81          0.96         0.12 o                         
   4   9   8          1.13          1.20         0.12 o                         
   5   9   8          6.47          6.47         0.20 o                         
   6   9   8          1.17          1.19         0.09 o                         
  -5  10   8          5.93          5.72         0.13 o                         
  -4  10   8          5.60          5.62         0.16 o                         
  -2  10   8          9.13          8.60         0.21 o                         
  -1  10   8          8.45          9.21         0.22 o                         
   0  10   8          0.18          0.24         0.07 o                         
   1  10   8          8.47          8.99         0.15 o                         
   2  10   8          9.19          8.70         0.23 o                         
   3  10   8          1.92          2.36         0.13 o                         
   4  10   8          5.59          5.28         0.23 o                         
   5  10   8          5.90          6.13         0.16 o                         
   6  10   8          3.17          3.49         0.10 o                         
  -4  11   8          5.76          6.44         0.13 o                         
  -2  11   8          0.02          0.06         0.05 o                         
  -1  11   8          3.63          4.29         0.13 o                         
   0  11   8          1.28          1.15         0.08 o                         
   1  11   8          3.65          4.08         0.11 o                         
   2  11   8          0.02          0.09         0.05 o                         
   3  11   8          6.65          6.33         0.10 o                         
   4  11   8          5.80          6.46         0.13 o                         
  -1  12   8          7.08          7.25         0.13 o                         
   0  12   8          1.18          1.15         0.06 o                         
   1  12   8          7.10          7.09         0.13 o                         
   1   0   9        188.52        191.00         0.71 o                         
   2   0   9         56.73         54.62         1.61 o                         
   3   0   9         29.43         25.72         0.30 o                         
   4   0   9         11.98         14.22         0.17 o                         
   5   0   9         19.17         16.62         0.15 o                         
   6   0   9          1.17          0.93         0.06 o                         
   7   0   9         23.79         22.50         0.22 o                         
   8   0   9          6.74          6.07         0.14 o                         
   9   0   9          1.92          1.96         0.05 o                         
  10   0   9         17.89         18.83         0.41 o                         
 -10   1   9          6.95          6.22         0.16 o                         
  -9   1   9          0.57          0.51         0.06 o                         
  -8   1   9         91.29         93.66         0.47 o                         
  -7   1   9         47.03         46.46         0.31 o                         
  -6   1   9        156.79        147.14         0.50 o                         
  -5   1   9         26.44         24.74         0.25 o                         
  -4   1   9        128.85        116.81         0.89 o                         
  -3   1   9         23.72         25.48         0.56 o                         
  -2   1   9        131.60        135.39         4.62 o                         
  -1   1   9        493.85        528.72         0.76 o                         
   0   1   9        565.27        621.00        18.98 o                         
   1   1   9        494.48        523.26         2.87 o                         
   2   1   9        131.66        129.68         0.60 o                         
   3   1   9         23.85         26.06         0.29 o                         
   4   1   9        129.23        115.37         0.48 o                         
   5   1   9         26.38         24.68         0.21 o                         
   6   1   9        157.00        147.76         0.66 o                         
   7   1   9         46.88         48.14         0.38 o                         
   8   1   9         91.12         93.33         0.43 o                         
   9   1   9          0.56          0.52         0.05 o                         
  10   1   9          6.94          5.78         0.10 o                         
 -10   2   9          0.81          1.18         0.04 o                         
  -9   2   9          2.20          2.02         0.07 o                         
  -8   2   9        184.90        191.14         0.52 o                         
  -7   2   9         59.42         56.35         0.29 o                         
  -6   2   9        236.43        222.38         1.70 o                         
  -5   2   9        276.00        266.90         0.78 o                         
  -4   2   9         46.77         42.28         0.22 o                         
  -3   2   9        128.48        134.82         0.90 o                         
  -2   2   9        152.75        158.32         0.54 o                         
  -1   2   9         17.81         23.08         0.26 o                         
   0   2   9        135.45        160.46         8.64 o                         
   1   2   9         18.05         20.78         0.25 o                         
   2   2   9        153.35        153.98         0.70 o                         
   3   2   9        129.02        143.26         0.74 o                         
   4   2   9         46.91         41.90         0.35 o                         
   5   2   9        275.64        260.61         0.75 o                         
   6   2   9        236.46        223.35         0.77 o                         
   7   2   9         59.57         56.72         0.27 o                         
   8   2   9        184.86        188.57         0.68 o                         
   9   2   9          2.21          1.88         0.08 o                         
  10   2   9          0.80          1.11         0.05 o                         
 -10   3   9         24.56         22.94         0.16 o                         
  -9   3   9         28.74         26.48         0.24 o                         
  -8   3   9         45.54         44.12         0.30 o                         
  -7   3   9          4.77          6.73         0.22 o                         
  -6   3   9        106.07        111.41         0.45 o                         
  -5   3   9        103.58        105.69         1.68 o                         
  -4   3   9         35.59         32.61         0.21 o                         
  -3   3   9        101.44        110.49         0.46 o                         
  -2   3   9         11.15          9.91         0.19 o                         
  -1   3   9        256.54        286.64         0.95 o                         
   0   3   9          4.91          5.41         0.14 o                         
   1   3   9        257.05        284.78        15.94 o                         
   2   3   9         11.19          8.68         0.19 o                         
   3   3   9        101.60        115.31         0.73 o                         
   4   3   9         35.68         32.08         0.29 o                         
   5   3   9        103.68        108.90         0.34 o                         
   6   3   9        105.85        112.95         0.59 o                         
   7   3   9          4.73          6.36         0.26 o                         
   8   3   9         45.48         43.24         1.18 o                         
   9   3   9         28.85         24.43         1.42 o                         
  10   3   9         24.55         23.12         0.27 o                         
 -10   4   9         11.06         10.30         0.15 o                         
  -9   4   9         26.38         26.77         0.16 o                         
  -8   4   9         11.39         10.93         0.15 o                         
  -7   4   9          4.21          3.67         0.08 o                         
  -6   4   9          3.86          3.34         0.10 o                         
  -5   4   9         13.80         11.21         0.18 o                         
  -4   4   9         19.62         20.37         0.27 o                         
  -3   4   9         17.30         16.05         0.15 o                         
  -2   4   9          0.81          0.60         0.05 o                         
  -1   4   9         71.06         70.91         0.36 o                         
   0   4   9          1.85          8.74         6.50 o                         
   1   4   9         70.73         67.68         1.54 o                         
   2   4   9          0.78          0.51         0.06 o                         
   3   4   9         17.41         16.17         0.20 o                         
   4   4   9         19.64         20.80         0.21 o                         
   5   4   9         13.70         11.26         0.14 o                         
   6   4   9          3.86          3.31         0.14 o                         
   7   4   9          4.14          3.38         0.16 o                         
   8   4   9         11.40         11.16         0.27 o                         
  10   4   9         11.06         10.09         0.17 o                         
 -10   5   9          1.78          1.72         0.04 o                         
  -9   5   9          1.05          1.31         0.04 o                         
  -8   5   9          1.23          1.40         0.05 o                         
  -7   5   9         15.45         15.77         0.15 o                         
  -6   5   9          6.67          6.87         0.08 o                         
  -5   5   9         15.58         13.39         0.20 o                         
  -4   5   9          6.59          6.16         0.13 o                         
  -3   5   9         25.22         23.69         0.21 o                         
  -2   5   9          2.93          2.52         0.06 o                         
  -1   5   9         25.47         24.65         0.32 o                         
   0   5   9        116.24        101.28         0.70 o                         
   1   5   9         25.66         25.18         0.97 o                         
   2   5   9          2.92          2.49         0.14 o                         
   3   5   9         25.15         23.74         0.27 o                         
   4   5   9          6.62          6.43         0.14 o                         
   5   5   9         15.68         13.91         0.25 o                         
   6   5   9          6.65          7.06         0.28 o                         
   7   5   9         15.40         15.33         0.33 o                         
   8   5   9          1.22          1.32         0.07 o                         
   9   5   9          1.04          1.29         0.09 o                         
  -9   6   9          1.07          0.84         0.04 o                         
  -8   6   9         22.69         22.90         0.19 o                         
  -7   6   9         20.65         22.34         0.21 o                         
  -6   6   9          9.75          9.78         0.14 o                         
  -5   6   9        123.53        111.90         9.01 o                         
  -4   6   9         11.09         10.26         0.19 o                         
  -3   6   9         32.05         36.42         0.36 o                         
  -2   6   9        160.28        149.64         1.07 o                         
  -1   6   9         49.36         45.76         0.29 o                         
   0   6   9         20.72         22.67         0.24 o                         
   1   6   9         49.46         46.16         0.26 o                         
   2   6   9        160.77        153.45         0.69 o                         
   3   6   9         32.04         34.81         0.47 o                         
   4   6   9         11.08         10.63         0.33 o                         
   5   6   9        123.52        122.09         1.27 o                         
   6   6   9          9.64         10.19         0.40 o                         
   7   6   9         20.67         21.78         0.30 o                         
   8   6   9         22.72         22.33         0.52 o                         
   9   6   9          1.07          0.89         0.07 o                         
  -8   7   9         18.70         18.59         0.16 o                         
  -7   7   9          0.32          0.35         0.06 o                         
  -6   7   9         42.53         40.61         0.41 o                         
  -5   7   9         89.35         88.44         0.66 o                         
  -4   7   9         13.65         10.44         0.26 o                         
  -3   7   9         44.90         39.14         0.77 o                         
  -2   7   9         73.23         75.62         3.15 o                         
  -1   7   9         28.73         26.18         0.29 o                         
   0   7   9        369.18        377.61         1.14 o                         
   1   7   9         28.65         26.50         0.64 o                         
   2   7   9         73.19         75.29         0.73 o                         
   3   7   9         44.97         43.88         0.57 o                         
   5   7   9         89.34         93.85         3.37 o                         
   6   7   9         42.57         41.71         0.34 o                         
   7   7   9          0.32          0.50         0.14 o                         
   8   7   9         18.66         18.79         0.27 o                         
  -6   8   9          5.33          5.02         0.14 o                         
  -5   8   9          1.89          1.93         0.10 o                         
  -4   8   9          8.18          8.05         0.22 o                         
  -2   8   9         45.66         46.25         0.38 o                         
  -1   8   9         59.76         58.21         0.63 o                         
   0   8   9          0.13          0.20         0.08 o                         
   1   8   9         59.82         58.35         0.92 o                         
   2   8   9         45.89         47.73         0.59 o                         
   3   8   9         38.68         39.50         0.53 o                         
   4   8   9          8.19          8.54         0.25 o                         
   6   8   9          5.35          5.68         0.18 o                         
   7   8   9          2.08          2.06         0.10 o                         
  -6   9   9          3.82          3.08         0.09 o                         
  -5   9   9          5.49          4.69         0.14 o                         
  -4   9   9          5.14          5.11         0.16 o                         
  -2   9   9          3.83          4.19         0.17 o                         
  -1   9   9         11.37         11.60         0.42 o                         
   0   9   9          0.01          0.06         0.05 o                         
   1   9   9         11.40         11.81         0.19 o                         
   2   9   9          3.84          4.24         0.18 o                         
   3   9   9          5.58          5.12         0.19 o                         
   4   9   9          5.12          5.16         0.19 o                         
   5   9   9          5.46          4.85         0.17 o                         
   7   9   9          0.83          0.71         0.05 o                         
  -5  10   9          0.63          0.51         0.05 o                         
  -4  10   9          1.36          1.58         0.08 o                         
  -2  10   9          3.92          4.07         0.15 o                         
  -1  10   9          0.09          0.16         0.06 o                         
   0  10   9         10.11         10.68         0.17 o                         
   1  10   9          0.09          0.19         0.05 o                         
   2  10   9          3.93          3.91         0.15 o                         
   3  10   9          4.31          4.27         0.15 o                         
   4  10   9          1.36          1.71         0.10 o                         
   5  10   9          0.63          0.55         0.06 o                         
  -2  11   9          0.33          0.49         0.05 o                         
  -1  11   9          4.07          3.78         0.11 o                         
   0  11   9          1.70          2.56         0.09 o                         
   2  11   9          0.33          0.41         0.06 o                         
   3  11   9          4.21          4.40         0.11 o                         
   0   0  10        120.04        113.62         0.55 o                         
   1   0  10        184.51        203.19         3.95 o                         
   2   0  10         41.14         37.65         0.34 o                         
   3   0  10          3.24          2.48         0.13 o                         
   4   0  10         34.35         28.62         0.23 o                         
   5   0  10          1.74          1.01         0.04 o                         
   6   0  10         67.30         69.41         0.33 o                         
   7   0  10         27.04         28.25         0.21 o                         
   8   0  10          5.44          5.50         0.08 o                         
   9   0  10          3.87          4.39         0.22 o                         
  10   0  10          1.30          2.12         0.06 o                         
 -10   1  10          4.49          4.49         0.12 o                         
  -9   1  10          2.79          3.29         0.07 o                         
  -8   1  10         41.75         41.67         1.03 o                         
  -7   1  10          7.31          8.05         0.10 o                         
  -6   1  10        154.28        149.40         0.71 o                         
  -5   1  10        107.03         95.40         1.02 o                         
  -4   1  10        132.79        131.08         0.45 o                         
  -3   1  10        253.46        251.06         0.70 o                         
  -2   1  10         28.38         22.39         0.27 o                         
  -1   1  10         66.14         66.46         0.41 o                         
   0   1  10         20.37         24.08         0.26 o                         
   1   1  10         65.59         62.37         2.01 o                         
   2   1  10         28.49         21.51         0.46 o                         
   3   1  10        253.29        241.75         1.42 o                         
   4   1  10        133.06        129.86         0.46 o                         
   5   1  10        107.40         96.25         0.35 o                         
   6   1  10        154.39        148.57         0.93 o                         
   7   1  10          7.30          8.40         0.13 o                         
   8   1  10         41.68         41.76         0.32 o                         
   9   1  10          2.81          3.21         0.07 o                         
  10   1  10          4.48          4.51         0.11 o                         
 -10   2  10          0.26          0.68         0.06 o                         
  -9   2  10          6.23          7.59         0.11 o                         
  -8   2  10          7.32          6.78         0.12 o                         
  -7   2  10         58.59         51.81         0.27 o                         
  -6   2  10        274.58        273.91         0.89 o                         
  -5   2  10         40.93         38.09         0.21 o                         
  -4   2  10        315.67        296.96         1.46 o                         
  -3   2  10          8.97          6.55         0.32 o                         
  -2   2  10        133.18        136.15         0.68 o                         
  -1   2  10         59.36         64.65         0.44 o                         
   0   2  10         53.46         54.21         0.28 o                         
   1   2  10         59.00         62.23         0.45 o                         
   2   2  10        132.86        138.85         0.71 o                         
   3   2  10          8.92          7.98         0.34 o                         
   4   2  10        315.76        293.79         1.88 o                         
   5   2  10         40.85         38.10         0.46 o                         
   6   2  10        274.83        275.45         2.57 o                         
   7   2  10         58.76         51.49         1.05 o                         
   8   2  10          7.34          6.65         0.13 o                         
   9   2  10          6.23          7.46         0.13 o                         
  10   2  10          0.26          0.61         0.05 o                         
 -10   3  10         30.94         27.78         0.26 o                         
  -9   3  10          2.01          1.85         0.05 o                         
  -8   3  10         39.42         40.94         0.36 o                         
  -7   3  10         27.08         27.85         0.20 o                         
  -6   3  10         34.41         32.40         0.19 o                         
  -5   3  10         77.78         63.76         0.49 o                         
  -4   3  10         13.88         15.11         0.18 o                         
  -3   3  10         66.96         71.55         0.40 o                         
  -2   3  10         32.45         34.93         2.06 o                         
  -1   3  10          6.32          5.63         0.13 o                         
   0   3  10          2.95          3.26         0.09 o                         
   1   3  10          6.35          7.17         0.13 o                         
   2   3  10         32.38         34.74         0.92 o                         
   3   3  10         67.13         70.70         1.18 o                         
   4   3  10         13.96         14.53         0.23 o                         
   5   3  10         77.79         64.00         0.32 o                         
   6   3  10         34.48         33.30         0.33 o                         
   7   3  10         27.12         28.56         0.39 o                         
   8   3  10         39.34         40.00         0.99 o                         
   9   3  10          2.01          1.81         0.11 o                         
  10   3  10         30.91         26.42         0.25 o                         
 -10   4  10          2.80          3.08         0.08 o                         
  -9   4  10          8.97         10.09         0.10 o                         
  -8   4  10          5.22          4.52         0.08 o                         
  -7   4  10         14.17         14.47         0.14 o                         
  -6   4  10         13.59         11.99         0.13 o                         
  -5   4  10         14.09         11.91         0.18 o                         
  -4   4  10         11.11         12.39         0.19 o                         
  -3   4  10         50.65         45.11         1.93 o                         
  -2   4  10          7.06          6.74         0.14 o                         
  -1   4  10         37.86         31.94         0.23 o                         
   0   4  10         82.20         65.12         0.43 o                         
   1   4  10         37.81         31.62         0.24 o                         
   2   4  10          6.99          6.76         0.12 o                         
   3   4  10         50.63         45.76         0.40 o                         
   4   4  10         11.13         12.31         0.19 o                         
   5   4  10         14.06         12.08         0.29 o                         
   6   4  10         13.52         12.20         0.21 o                         
   7   4  10         14.13         14.41         0.22 o                         
   8   4  10          5.21          4.46         0.17 o                         
  10   4  10          2.83          2.88         0.08 o                         
  -9   5  10          1.73          1.77         0.05 o                         
  -8   5  10          3.79          3.68         0.06 o                         
  -7   5  10         11.05         11.11         0.15 o                         
  -6   5  10          6.66          6.98         0.11 o                         
  -5   5  10         21.03         20.19         0.47 o                         
  -4   5  10         46.61         43.30         0.49 o                         
  -3   5  10          0.68          0.88         0.04 o                         
  -2   5  10         43.90         46.35         0.45 o                         
  -1   5  10         35.32         33.35         1.33 o                         
   0   5  10         44.82         37.26         0.26 o                         
   1   5  10         35.20         31.50         0.40 o                         
   2   5  10         43.93         44.68         0.37 o                         
   3   5  10          0.67          1.07         0.11 o                         
   4   5  10         46.61         44.73         0.40 o                         
   5   5  10         21.14         20.86         0.35 o                         
   6   5  10          6.68          6.92         0.53 o                         
   7   5  10         11.06         11.16         0.18 o                         
   8   5  10          3.75          3.48         0.14 o                         
   9   5  10          1.71          1.61         0.09 o                         
  -8   6  10          3.51          3.16         0.09 o                         
  -7   6  10         23.39         24.33         0.28 o                         
  -5   6  10         13.39         14.98         1.09 o                         
  -4   6  10         97.64         93.60         4.96 o                         
  -3   6  10         15.31         13.13         0.79 o                         
  -2   6  10         85.19         78.84         0.59 o                         
  -1   6  10         33.37         31.59         0.24 o                         
   0   6  10          1.80          2.52         0.20 o                         
   1   6  10         33.57         32.45         0.38 o                         
   2   6  10         85.23         78.02         0.69 o                         
   3   6  10         15.47         14.61         0.34 o                         
   4   6  10         97.66         98.94         0.67 o                         
   5   6  10         13.42         13.34         0.32 o                         
   6   6  10         11.10         11.57         0.39 o                         
   7   6  10         23.39         24.52         0.43 o                         
   8   6  10          3.50          3.16         0.12 o                         
   9   6  10          2.63          1.97         0.07 o                         
  -6   7  10         23.62         22.98         0.30 o                         
  -5   7  10        117.74        119.57         0.76 o                         
  -4   7  10          4.15          3.76         0.12 o                         
  -3   7  10         65.35         65.56         0.64 o                         
  -2   7  10         25.55         23.79         0.92 o                         
  -1   7  10        100.79        103.13         1.65 o                         
   0   7  10        146.81        149.87         0.90 o                         
   1   7  10        100.51        102.09         1.25 o                         
   2   7  10         25.65         23.46         0.42 o                         
   4   7  10          4.17          4.25         0.20 o                         
   5   7  10        118.05        120.68         2.89 o                         
   6   7  10         23.61         23.44         0.38 o                         
   7   7  10         13.96         14.12         0.35 o                         
   8   7  10         12.75         12.89         0.17 o                         
  -6   8  10         19.92         17.67         0.23 o                         
  -5   8  10          5.05          4.35         0.15 o                         
  -4   8  10         15.81         12.83         0.24 o                         
  -3   8  10          5.36          6.18         0.20 o                         
  -2   8  10         69.48         70.58         0.88 o                         
  -1   8  10         20.65         18.76         0.24 o                         
   0   8  10          9.04         10.12         0.18 o                         
   1   8  10         20.62         19.24         0.24 o                         
   2   8  10         69.36         71.20         0.70 o                         
   3   8  10          5.35          5.34         0.21 o                         
   5   8  10          5.06          4.17         0.17 o                         
   6   8  10         19.91         19.10         0.29 o                         
   7   8  10          0.28          0.54         0.06 o                         
  -5   9  10          0.23          0.47         0.06 o                         
  -4   9  10          2.29          2.88         0.12 o                         
  -2   9  10         17.73         18.70         0.24 o                         
  -1   9  10          2.07          1.99         0.09 o                         
   0   9  10          8.06          8.50         0.22 o                         
   1   9  10          2.07          1.74         0.08 o                         
   2   9  10         17.70         19.16         0.34 o                         
   3   9  10          3.11          2.73         0.15 o                         
   4   9  10          2.29          2.84         0.14 o                         
   5   9  10          0.24          0.19         0.07 o                         
   6   9  10          8.47          8.71         0.16 o                         
  -4  10  10          8.50          9.16         0.16 o                         
  -2  10  10          2.70          2.27         0.10 o                         
  -1  10  10          1.96          2.42         0.10 o                         
   0  10  10         11.74         11.42         0.95 o                         
   1  10  10          1.95          2.47         0.12 o                         
   2  10  10          2.71          2.66         0.12 o                         
   3  10  10          3.55          3.47         0.13 o                         
   4  10  10          8.49          8.70         0.17 o                         
   5  10  10          2.38          2.49         0.09 o                         
  -2  11  10          8.88          8.97         0.15 o                         
  -1  11  10          2.04          2.22         0.08 o                         
   0  11  10          5.54          5.88         0.12 o                         
   2  11  10          8.88          8.48         0.14 o                         
   1   0  11        204.57        191.65         0.60 o                         
   2   0  11         59.55         57.63         0.78 o                         
   3   0  11        366.21        346.06         1.75 o                         
   4   0  11         12.83         16.14         0.27 o                         
   5   0  11        117.49        118.78         0.50 o                         
   6   0  11          0.38          0.30         0.04 o                         
   7   0  11          0.46          0.64         0.05 o                         
   8   0  11          0.39          0.65         0.10 o                         
   9   0  11          7.95         10.17         0.42 o                         
  10   0  11          1.73          1.59         0.07 o                         
 -10   1  11         12.27         10.81         0.16 o                         
  -9   1  11          6.23          6.75         0.14 o                         
  -8   1  11         19.28         18.75         0.19 o                         
  -7   1  11         38.63         39.24         0.33 o                         
  -6   1  11         10.99         10.24         0.19 o                         
  -5   1  11         32.32         32.32         0.32 o                         
  -4   1  11        158.30        155.01         0.95 o                         
  -3   1  11        163.80        166.61         0.62 o                         
  -2   1  11        160.95        154.76         0.74 o                         
  -1   1  11        365.77        362.55         4.55 o                         
   0   1  11        365.41        367.60         0.94 o                         
   1   1  11        366.17        355.40         3.05 o                         
   2   1  11        161.10        151.89         1.22 o                         
   3   1  11        164.20        164.98         0.83 o                         
   4   1  11        157.88        153.78         0.52 o                         
   5   1  11         32.45         32.28         0.55 o                         
   6   1  11         10.95         10.42         0.22 o                         
   7   1  11         38.73         40.78         0.32 o                         
   8   1  11         19.37         18.74         0.22 o                         
   9   1  11          6.25          6.19         0.18 o                         
  -9   2  11          0.71          0.58         0.04 o                         
  -8   2  11         19.30         20.51         0.18 o                         
  -7   2  11         21.85         19.97         0.21 o                         
  -6   2  11        185.23        190.43         1.65 o                         
  -5   2  11        148.18        146.35         0.62 o                         
  -4   2  11        256.97        254.31         2.66 o                         
  -3   2  11        108.74        104.97         0.50 o                         
  -2   2  11         22.68         23.68         0.46 o                         
  -1   2  11          9.68         11.57         0.17 o                         
   0   2  11          2.89          2.01         0.06 o                         
   1   2  11          9.62         11.29         0.14 o                         
   2   2  11         22.69         22.40         0.23 o                         
   3   2  11        108.82        104.15         0.71 o                         
   4   2  11        257.23        245.92         1.12 o                         
   5   2  11        148.10        148.23         1.09 o                         
   6   2  11        185.22        189.47         1.82 o                         
   7   2  11         21.96         22.13         0.26 o                         
   8   2  11         19.22         20.10         0.23 o                         
   9   2  11          0.71          0.66         0.13 o                         
  -9   3  11         35.45         34.11         0.17 o                         
  -8   3  11         13.06         11.77         0.18 o                         
  -7   3  11         14.59         14.87         0.14 o                         
  -6   3  11        109.86        102.89         0.65 o                         
  -5   3  11          7.90          9.37         0.16 o                         
  -4   3  11         88.90         96.82         0.87 o                         
  -3   3  11         33.82         37.67         1.35 o                         
  -2   3  11         17.02         17.82         0.47 o                         
  -1   3  11         50.37         50.01         0.31 o                         
   0   3  11        119.19        119.68         0.54 o                         
   1   3  11         50.46         50.41         0.30 o                         
   2   3  11         16.86         15.96         0.39 o                         
   3   3  11         33.96         36.47         0.23 o                         
   4   3  11         88.96         94.20         0.56 o                         
   5   3  11          7.78          8.97         0.19 o                         
   6   3  11        109.77         98.88         3.53 o                         
   7   3  11         14.58         15.13         0.28 o                         
   8   3  11         13.07         11.45         0.40 o                         
   9   3  11         35.41         33.46         0.34 o                         
  -9   4  11          0.18          0.15         0.02 o                         
  -8   4  11          2.12          2.19         0.05 o                         
  -7   4  11          2.67          3.55         0.10 o                         
  -6   4  11         13.60         12.85         0.15 o                         
  -5   4  11          4.88          3.91         0.11 o                         
  -4   4  11         40.76         34.64         1.24 o                         
  -3   4  11         50.82         48.52         0.32 o                         
  -2   4  11         17.91         16.40         0.15 o                         
  -1   4  11         29.54         28.83         0.60 o                         
   0   4  11         13.99         12.48         0.16 o                         
   1   4  11         29.41         28.89         0.24 o                         
   2   4  11         17.90         15.72         0.28 o                         
   3   4  11         50.96         48.22         0.39 o                         
   4   4  11         40.60         34.58         0.71 o                         
   5   4  11          4.89          4.15         0.13 o                         
   6   4  11         13.59         12.77         0.31 o                         
   7   4  11          2.64          3.59         0.17 o                         
   8   4  11          2.13          2.17         0.12 o                         
  -9   5  11          6.10          6.17         0.11 o                         
  -8   5  11          4.33          4.64         0.12 o                         
  -7   5  11         12.67         12.78         0.56 o                         
  -6   5  11          2.41          2.46         0.07 o                         
  -5   5  11          5.08          5.67         0.14 o                         
  -4   5  11          4.40          3.48         0.14 o                         
  -3   5  11         47.38         47.17         0.55 o                         
  -2   5  11          1.49          1.85         0.07 o                         
  -1   5  11         20.20         18.70         0.18 o                         
   0   5  11          5.32          6.59         0.36 o                         
   1   5  11         20.34         18.99         0.41 o                         
   2   5  11          1.47          1.94         0.19 o                         
   3   5  11         47.27         48.29         1.08 o                         
   4   5  11          4.44          3.59         0.13 o                         
   5   5  11          5.13          5.54         0.15 o                         
   6   5  11          2.42          2.46         0.10 o                         
   7   5  11         12.67         13.56         0.28 o                         
   8   5  11          4.30          4.81         0.15 o                         
   9   5  11          6.11          6.39         0.13 o                         
  -8   6  11          5.68          5.42         0.11 o                         
  -6   6  11         18.03         18.26         0.20 o                         
  -5   6  11          1.29          1.64         0.08 o                         
  -4   6  11         27.81         28.23         0.95 o                         
  -3   6  11         63.72         56.25         0.61 o                         
  -2   6  11         24.93         21.99         0.33 o                         
  -1   6  11         14.82         11.16         0.19 o                         
   0   6  11         80.44         74.96         2.72 o                         
   1   6  11         14.80         10.59         0.27 o                         
   2   6  11         25.10         21.09         0.40 o                         
   3   6  11         63.86         59.35         0.67 o                         
   4   6  11         27.79         27.75         0.31 o                         
   5   6  11          1.27          1.55         0.12 o                         
   6   6  11         17.93         18.57         0.23 o                         
   7   6  11         30.08         30.00         0.51 o                         
   8   6  11          5.67          6.00         0.14 o                         
  -6   7  11          0.95          0.98         0.08 o                         
  -5   7  11         10.08         10.79         0.17 o                         
  -4   7  11         42.45         39.39         0.33 o                         
  -3   7  11          3.16          3.77         0.17 o                         
  -2   7  11         43.07         42.75         0.53 o                         
  -1   7  11         67.21         67.56         0.45 o                         
   0   7  11         30.19         26.29         1.12 o                         
   1   7  11         67.28         67.39         3.49 o                         
   2   7  11         43.10         46.69         0.58 o                         
   4   7  11         42.39         39.68         0.52 o                         
   5   7  11         10.01         10.44         0.26 o                         
   6   7  11          0.95          1.50         0.07 o                         
   7   7  11          6.02          5.87         0.28 o                         
  -6   8  11         11.44         11.73         0.17 o                         
  -5   8  11          9.40          8.09         0.18 o                         
  -4   8  11          9.97         10.60         0.22 o                         
  -3   8  11         31.79         33.80         0.42 o                         
  -2   8  11          4.61          4.65         0.27 o                         
  -1   8  11          5.40          5.47         0.13 o                         
   0   8  11         15.32         15.43         1.21 o                         
   1   8  11          5.45          5.77         0.13 o                         
   2   8  11          4.63          5.26         0.21 o                         
   3   8  11         31.87         35.01         0.47 o                         
   5   8  11          9.44          8.07         0.20 o                         
   6   8  11         11.40         13.25         0.22 o                         
  -5   9  11         16.77         15.29         0.19 o                         
  -4   9  11          3.38          2.99         0.11 o                         
  -2   9  11          2.77          3.23         0.09 o                         
  -1   9  11          0.50          0.55         0.05 o                         
   0   9  11          1.51          1.81         0.08 o                         
   1   9  11          0.49          0.73         0.13 o                         
   2   9  11          2.75          3.13         0.14 o                         
   3   9  11          4.41          3.93         0.15 o                         
   4   9  11          3.40          3.13         0.13 o                         
  -4  10  11          0.78          0.60         0.05 o                         
  -3  10  11          2.90          3.22         0.10 o                         
  -2  10  11          7.71          8.78         0.17 o                         
  -1  10  11          7.39          7.91         0.16 o                         
   0  10  11         14.10         13.72         0.15 o                         
   1  10  11          7.41          8.62         0.18 o                         
   2  10  11          7.71          8.90         0.18 o                         
   3  10  11          2.90          3.39         0.11 o                         
   4  10  11          0.77          0.63         0.06 o                         
   0   0  12         14.07         12.92         0.29 o                         
   1   0  12        475.75        494.00         1.68 o                         
   2   0  12         30.68         35.91         0.46 o                         
   3   0  12         26.38         26.62         0.25 o                         
   4   0  12         19.75         18.00         0.18 o                         
   5   0  12          7.07          8.11         0.28 o                         
   6   0  12          1.39          1.84         0.06 o                         
   7   0  12         24.24         22.77         0.34 o                         
   8   0  12         18.96         17.71         1.02 o                         
   9   0  12         13.85         14.46         0.22 o                         
  -9   1  12          9.21          8.60         0.17 o                         
  -8   1  12          7.03          6.45         0.33 o                         
  -7   1  12         13.33         13.65         0.14 o                         
  -6   1  12         10.07         10.97         0.12 o                         
  -5   1  12         14.89         14.79         0.20 o                         
  -4   1  12         23.42         25.18         0.64 o                         
  -3   1  12        263.86        263.75         3.13 o                         
  -2   1  12        449.95        469.13         1.72 o                         
  -1   1  12        244.96        241.31         0.65 o                         
   0   1  12         49.85         44.12         0.31 o                         
   1   1  12        245.33        243.91         2.36 o                         
   2   1  12        450.02        492.22         1.65 o                         
   3   1  12        264.05        261.53         4.77 o                         
   4   1  12         23.38         25.19         0.32 o                         
   5   1  12         14.83         17.44         2.41 o                         
   6   1  12         10.10         11.39         0.19 o                         
   7   1  12         13.30         13.85         0.30 o                         
   8   1  12          7.03          6.25         0.13 o                         
   9   1  12          9.19          8.76         0.25 o                         
  -9   2  12         17.63         18.13         1.19 o                         
  -8   2  12         31.88         28.49         0.20 o                         
  -7   2  12          2.07          2.62         0.12 o                         
  -6   2  12         28.23         24.03         0.23 o                         
  -5   2  12         79.86         78.52         0.49 o                         
  -4   2  12        135.97        140.34         1.17 o                         
  -3   2  12        242.45        246.33         4.88 o                         
  -2   2  12        115.59        111.26         0.51 o                         
  -1   2  12         18.10         19.36         0.24 o                         
   0   2  12         16.85         14.78         0.16 o                         
   1   2  12         17.97         20.34         0.34 o                         
   2   2  12        115.53        112.31         0.61 o                         
   3   2  12        242.17        235.21         2.63 o                         
   4   2  12        135.87        139.44         0.67 o                         
   5   2  12         80.14         77.83         0.50 o                         
   6   2  12         28.18         25.20         0.43 o                         
   7   2  12          2.06          2.83         0.14 o                         
   8   2  12         31.99         27.44         1.32 o                         
   9   2  12         17.60         17.69         0.23 o                         
  -9   3  12          3.81          4.22         0.08 o                         
  -8   3  12          3.98          4.27         0.12 o                         
  -7   3  12          8.34          9.95         0.39 o                         
  -6   3  12         12.22         11.34         0.18 o                         
  -5   3  12          2.36          0.77         0.07 o                         
  -4   3  12          4.32          4.36         0.18 o                         
  -3   3  12         49.82         41.52         1.82 o                         
  -2   3  12          8.11          9.74         0.14 o                         
  -1   3  12          0.17          0.79         0.10 o                         
   0   3  12          4.09          4.85         0.11 o                         
   1   3  12          0.17          0.66         0.13 o                         
   2   3  12          8.07          9.79         0.17 o                         
   3   3  12         49.91         42.37         0.30 o                         
   4   3  12          4.30          4.15         0.13 o                         
   5   3  12          2.38          0.95         0.12 o                         
   6   3  12         12.18         10.91         0.60 o                         
   7   3  12          8.28          9.03         0.21 o                         
   8   3  12          3.98          4.04         0.15 o                         
   9   3  12          3.81          3.91         0.11 o                         
  -9   4  12          2.56          2.57         0.08 o                         
  -8   4  12          4.05          5.33         0.13 o                         
  -7   4  12          1.82          1.97         0.08 o                         
  -6   4  12         13.41         14.16         0.19 o                         
  -5   4  12          3.75          4.29         0.12 o                         
  -4   4  12         49.62         46.07         1.09 o                         
  -3   4  12         17.24         14.88         0.32 o                         
  -2   4  12         99.61         89.71         0.48 o                         
  -1   4  12         91.70         91.43         0.50 o                         
   0   4  12          0.59          0.52         0.05 o                         
   1   4  12         91.76         95.92         0.53 o                         
   2   4  12         99.70         90.02         2.50 o                         
   3   4  12         17.30         15.47         0.33 o                         
   4   4  12         49.72         47.12         1.24 o                         
   5   4  12          3.76          4.09         0.13 o                         
   6   4  12         13.42         14.34         0.32 o                         
   7   4  12          1.79          2.10         0.13 o                         
   8   4  12          4.07          5.21         0.15 o                         
   9   4  12          2.53          2.31         0.08 o                         
  -8   5  12          1.48          1.02         0.06 o                         
  -7   5  12         11.84         12.98         0.50 o                         
  -6   5  12         11.60         12.50         0.18 o                         
  -5   5  12          4.06          3.69         0.11 o                         
  -4   5  12          1.45          1.54         0.08 o                         
  -3   5  12         32.86         30.18         0.45 o                         
  -2   5  12         62.52         56.40         0.42 o                         
  -1   5  12          9.34          8.32         0.29 o                         
   0   5  12         21.90         15.96         0.30 o                         
   1   5  12          9.32          8.25         0.19 o                         
   2   5  12         62.68         56.84         0.63 o                         
   3   5  12         32.75         30.10         0.33 o                         
   4   5  12          1.45          1.69         0.09 o                         
   5   5  12          4.06          3.39         0.12 o                         
   6   5  12         11.55         12.08         0.22 o                         
   7   5  12         11.80         13.11         0.25 o                         
   8   5  12          1.48          1.09         0.07 o                         
  -6   6  12         24.39         26.39         0.33 o                         
  -5   6  12          8.61          8.81         0.39 o                         
  -4   6  12          5.84          6.82         1.61 o                         
  -3   6  12         19.52         20.68         0.37 o                         
  -2   6  12         14.97         17.36         0.92 o                         
  -1   6  12         56.88         47.79         0.54 o                         
   0   6  12         14.57         13.81         0.32 o                         
   1   6  12         56.86         47.30         0.50 o                         
   2   6  12         14.97         15.91         0.35 o                         
   3   6  12         19.51         20.51         0.38 o                         
   4   6  12          5.75          5.20         0.14 o                         
   5   6  12          8.59          8.64         0.21 o                         
   6   6  12         24.40         25.63         0.41 o                         
   7   6  12          1.19          1.26         0.08 o                         
   8   6  12          5.77          6.11         0.11 o                         
  -6   7  12          5.01          5.51         0.13 o                         
  -5   7  12          1.11          1.55         0.07 o                         
  -4   7  12          0.06          0.20         0.05 o                         
  -3   7  12         48.99         48.97         0.53 o                         
  -2   7  12         27.49         26.73         0.28 o                         
  -1   7  12          9.12          9.87         0.18 o                         
   0   7  12          7.36          8.47         0.63 o                         
   1   7  12          9.09          9.28         0.19 o                         
   3   7  12         48.94         49.32         0.57 o                         
   4   7  12          0.06          0.12         0.09 o                         
   5   7  12          1.11          1.53         0.11 o                         
   6   7  12          4.95          5.49         0.10 o                         
  -5   8  12          5.62          7.09         0.15 o                         
  -4   8  12          1.48          1.83         0.07 o                         
  -3   8  12         17.22         15.61         0.84 o                         
  -2   8  12          7.66          8.13         0.15 o                         
  -1   8  12         17.57         17.24         0.21 o                         
   0   8  12         18.99         19.09         0.23 o                         
   1   8  12         17.55         16.49         1.35 o                         
   2   8  12          7.63          8.45         0.24 o                         
   4   8  12          1.51          1.74         0.11 o                         
   5   8  12          5.59          7.06         0.17 o                         
   6   8  12         15.65         17.32         0.20 o                         
  -4   9  12         14.57         16.32         0.21 o                         
  -3   9  12          6.00          6.29         0.15 o                         
  -2   9  12          6.44          6.07         0.11 o                         
  -1   9  12          0.66          0.47         0.05 o                         
   0   9  12          2.64          2.56         0.08 o                         
   1   9  12          0.65          0.46         0.08 o                         
   2   9  12          6.47          6.22         0.17 o                         
   3   9  12          6.00          6.65         0.17 o                         
  -2  10  12         14.17         15.28         0.19 o                         
  -1  10  12          3.35          4.13         0.11 o                         
   0  10  12          0.42          0.43         0.05 o                         
   1  10  12          3.37          4.38         0.12 o                         
   2  10  12         14.20         15.25         0.20 o                         
   1   0  13        785.12        803.85         1.78 o                         
   2   0  13         45.84         47.29         1.21 o                         
   3   0  13         11.43          9.49         0.18 o                         
   4   0  13          4.83          3.86         0.36 o                         
   5   0  13          0.28          0.85         0.50 o                         
   6   0  13          3.22          4.77         0.17 o                         
   7   0  13          4.55          4.96         0.24 o                         
   8   0  13         12.81         13.87         0.83 o                         
  -9   1  13          2.52          3.38         0.07 o                         
  -8   1  13          1.77          1.47         0.09 o                         
  -7   1  13          1.97          2.01         0.08 o                         
  -6   1  13          0.15          0.34         0.04 o                         
  -5   1  13          3.27          3.64         0.09 o                         
  -4   1  13         21.31         22.83         0.26 o                         
  -3   1  13         37.11         38.60         0.72 o                         
  -2   1  13        138.71        148.02         4.62 o                         
  -1   1  13        470.69        485.36         3.18 o                         
   0   1  13         15.84         19.75         0.19 o                         
   1   1  13        469.89        480.68         4.86 o                         
   2   1  13        138.67        145.98         2.12 o                         
   3   1  13         37.04         37.49         1.19 o                         
   4   1  13         21.29         22.28         0.50 o                         
   5   1  13          3.26          3.69         0.14 o                         
   6   1  13          0.15          0.26         0.06 o                         
   7   1  13          2.02          2.28         0.09 o                         
   8   1  13          1.78          1.60         0.09 o                         
  -9   2  13          7.83          7.68         0.10 o                         
  -8   2  13          4.04          3.49         0.09 o                         
  -7   2  13         19.29         20.51         0.33 o                         
  -6   2  13         16.49         15.48         0.28 o                         
  -5   2  13         13.71         14.15         0.21 o                         
  -4   2  13        136.19        143.82         0.64 o                         
  -3   2  13         17.25         18.53         0.36 o                         
  -2   2  13         63.01         65.62         0.48 o                         
  -1   2  13        140.38        140.03         0.55 o                         
   0   2  13         19.59         17.75         0.23 o                         
   1   2  13        140.17        139.46         0.84 o                         
   3   2  13         17.22         18.35         0.83 o                         
   4   2  13        135.96        135.45         5.43 o                         
   5   2  13         13.71         13.55         0.21 o                         
   6   2  13         16.51         15.23         0.33 o                         
   7   2  13         19.32         19.54         0.33 o                         
   8   2  13          4.09          3.36         0.12 o                         
  -8   3  13          0.74          0.60         0.05 o                         
  -7   3  13         17.38         16.67         0.17 o                         
  -6   3  13         18.93         18.45         0.44 o                         
  -5   3  13         22.42         18.07         0.18 o                         
  -4   3  13         37.28         34.26         0.33 o                         
  -2   3  13         27.77         24.27         0.28 o                         
  -1   3  13         29.26         32.85         0.46 o                         
   0   3  13         85.65         85.60         0.95 o                         
   1   3  13         29.22         31.33         0.27 o                         
   2   3  13         27.89         25.18         0.40 o                         
   3   3  13         11.91          9.35         0.19 o                         
   4   3  13         37.24         33.32         0.51 o                         
   5   3  13         22.45         17.94         0.36 o                         
   6   3  13         19.08         19.56         0.36 o                         
   8   3  13          0.74          0.53         0.07 o                         
  -8   4  13          2.39          2.08         0.06 o                         
  -7   4  13          1.01          1.45         0.08 o                         
  -6   4  13          6.54          7.19         0.14 o                         
  -5   4  13          6.19          7.51         0.15 o                         
  -4   4  13         10.15          9.82         0.18 o                         
  -3   4  13         64.09         61.06         0.63 o                         
  -2   4  13         53.46         46.71         0.53 o                         
  -1   4  13         24.43         22.61         0.65 o                         
   0   4  13         48.24         39.80         0.87 o                         
   1   4  13         24.50         23.12         0.27 o                         
   2   4  13         53.37         46.29         0.56 o                         
   3   4  13         64.15         59.73         0.62 o                         
   4   4  13         10.27          9.53         0.22 o                         
   5   4  13          6.16          7.08         0.23 o                         
   6   4  13          6.56          7.16         0.22 o                         
   7   4  13          1.01          1.47         0.10 o                         
   8   4  13          2.35          1.79         0.09 o                         
  -7   5  13          0.84          0.70         0.07 o                         
  -6   5  13         21.14         22.93         1.04 o                         
  -5   5  13         32.59         36.33         0.65 o                         
  -4   5  13         36.32         38.92         0.64 o                         
  -3   5  13         18.37         20.00         0.37 o                         
  -2   5  13          5.96          5.18         0.14 o                         
  -1   5  13         28.38         27.85         0.40 o                         
   0   5  13          1.93          3.24         0.15 o                         
   1   5  13         28.49         28.98         1.36 o                         
   2   5  13          6.02          5.38         0.21 o                         
   3   5  13         18.41         20.04         0.32 o                         
   4   5  13         36.35         37.49         0.34 o                         
   5   5  13         32.52         34.74         0.31 o                         
   6   5  13         21.03         22.32         0.33 o                         
   7   5  13          0.85          0.68         0.07 o                         
   8   5  13          5.58          5.23         0.11 o                         
  -6   6  13          1.56          1.63         0.06 o                         
  -5   6  13         15.26         16.10         0.36 o                         
  -4   6  13          4.11          5.13         0.12 o                         
  -3   6  13          3.09          2.57         0.15 o                         
  -2   6  13          0.93          1.38         0.08 o                         
  -1   6  13         30.02         28.70         0.29 o                         
   0   6  13         64.28         55.58         0.54 o                         
   1   6  13         30.17         27.66         0.63 o                         
   2   6  13          0.92          1.27         0.13 o                         
   3   6  13          3.09          2.63         0.29 o                         
   4   6  13          4.12          5.29         0.20 o                         
   5   6  13         15.16         15.33         0.19 o                         
   6   6  13          1.55          1.56         0.06 o                         
   7   6  13         11.80         11.23         0.17 o                         
  -5   7  13          0.13          0.29         0.06 o                         
  -4   7  13         15.52         16.48         0.19 o                         
  -3   7  13         17.77         19.74         0.66 o                         
  -2   7  13          5.35          5.72         0.13 o                         
  -1   7  13         14.04         14.65         0.34 o                         
   0   7  13          2.53          3.49         0.11 o                         
   1   7  13         14.04         13.30         0.41 o                         
   2   7  13          5.35          5.79         0.20 o                         
   3   7  13         17.77         21.74         0.35 o                         
   4   7  13         15.53         17.26         0.29 o                         
   5   7  13          0.13          0.19         0.06 o                         
  -5   8  13         19.46         18.32         0.20 o                         
  -4   8  13         19.58         19.59         0.21 o                         
  -3   8  13          6.63          7.05         0.12 o                         
  -2   8  13          4.37          4.40         0.10 o                         
  -1   8  13          1.57          1.94         0.12 o                         
   0   8  13          9.11          9.39         0.55 o                         
   1   8  13          1.59          2.06         0.12 o                         
   2   8  13          4.38          4.35         0.16 o                         
   3   8  13          6.67          5.83         0.17 o                         
   4   8  13         19.56         19.15         0.27 o                         
   5   8  13         19.38         19.26         0.22 o                         
  -3   9  13         12.15         12.43         0.18 o                         
  -2   9  13          4.20          4.80         0.11 o                         
  -1   9  13          1.83          2.02         0.12 o                         
   0   9  13          2.09          2.20         0.13 o                         
   1   9  13          1.82          2.13         0.10 o                         
   2   9  13          4.18          5.34         0.14 o                         
   3   9  13         12.16         12.27         0.19 o                         
   0   0  14        632.84        674.65         2.18 o                         
   1   0  14         38.82         38.50         0.35 o                         
   2   0  14          2.40          2.99         0.95 o                         
   3   0  14        152.10        150.69         2.08 o                         
   4   0  14         29.70         30.25         0.44 o                         
   5   0  14          2.49          2.56         0.11 o                         
   6   0  14         25.03         21.44         0.19 o                         
   7   0  14          0.01          0.10         0.05 o                         
   8   0  14          4.30          4.36         0.12 o                         
  -8   1  14          7.75          7.90         0.76 o                         
  -7   1  14          2.32          2.42         0.11 o                         
  -6   1  14          5.68          4.72         0.09 o                         
  -5   1  14          5.92          4.93         0.10 o                         
  -4   1  14          2.92          3.07         0.11 o                         
  -3   1  14         18.20         16.11         0.34 o                         
  -2   1  14         58.74         55.72         0.57 o                         
  -1   1  14        418.16        428.58         1.58 o                         
   0   1  14          0.57          0.53         0.06 o                         
   1   1  14        418.35        431.30         2.54 o                         
   2   1  14         58.65         57.52         0.66 o                         
   3   1  14         18.11         18.23         0.37 o                         
   4   1  14          2.94          2.94         0.11 o                         
   5   1  14          5.92          4.87         0.11 o                         
   6   1  14          5.72          4.99         0.14 o                         
   7   1  14          2.30          2.43         0.13 o                         
   8   1  14          7.74          6.93         0.14 o                         
  -8   2  14          8.27          8.36         0.82 o                         
  -7   2  14          6.70          6.77         0.40 o                         
  -6   2  14          1.53          1.62         0.06 o                         
  -5   2  14         25.53         25.64         0.28 o                         
  -4   2  14          3.74          4.40         0.13 o                         
  -3   2  14         27.58         28.83         0.43 o                         
  -2   2  14         23.10         25.95         0.61 o                         
  -1   2  14         76.57         71.42         0.96 o                         
   0   2  14         20.89         20.75         0.22 o                         
   1   2  14         76.32         71.73         0.47 o                         
   2   2  14         23.16         25.71         0.46 o                         
   3   2  14         27.48         29.19         0.48 o                         
   4   2  14          3.69          4.54         0.20 o                         
   5   2  14         25.68         26.15         0.41 o                         
   6   2  14          1.53          1.47         0.12 o                         
   7   2  14          6.71          6.66         0.18 o                         
   8   2  14          8.24          8.03         0.15 o                         
  -8   3  14          3.09          3.16         0.32 o                         
  -7   3  14          5.66          5.55         0.40 o                         
  -6   3  14          9.88          9.66         0.19 o                         
  -5   3  14          3.21          3.82         0.11 o                         
  -4   3  14         25.39         25.59         0.40 o                         
  -3   3  14          0.31          0.49         0.10 o                         
  -2   3  14         22.86         23.52         0.28 o                         
  -1   3  14          7.25          8.73         0.30 o                         
   0   3  14         17.25         19.86         0.21 o                         
   1   3  14          7.32          8.82         0.15 o                         
   2   3  14         22.85         21.43         0.58 o                         
   3   3  14          0.32          0.55         0.11 o                         
   4   3  14         25.52         24.36         0.42 o                         
   5   3  14          3.24          4.01         0.18 o                         
   6   3  14          9.89          9.56         0.24 o                         
   8   3  14          3.08          3.12         0.10 o                         
  -7   4  14          2.34          3.06         0.11 o                         
  -6   4  14          6.68          8.24         0.33 o                         
  -5   4  14         12.06         12.46         0.18 o                         
  -4   4  14          1.12          1.90         0.15 o                         
  -2   4  14         34.71         36.25         0.60 o                         
  -1   4  14         73.91         74.39         1.07 o                         
   0   4  14        142.83        138.75         3.83 o                         
   1   4  14         73.98         74.14         0.60 o                         
   2   4  14         34.80         35.29         0.48 o                         
   3   4  14         37.68         39.72         0.48 o                         
   4   4  14          1.13          1.74         0.13 o                         
   5   4  14         12.14         12.34         0.28 o                         
   6   4  14          6.63          7.70         0.20 o                         
   7   4  14          2.33          2.73         0.11 o                         
  -7   5  14          2.07          1.87         0.08 o                         
  -6   5  14          0.72          0.90         0.05 o                         
  -5   5  14          1.06          1.41         0.07 o                         
  -4   5  14         31.40         31.62         0.32 o                         
  -3   5  14          3.42          2.79         0.15 o                         
  -2   5  14          2.26          1.99         0.09 o                         
  -1   5  14         37.24         33.72         0.44 o                         
   0   5  14         24.24         21.16         0.88 o                         
   1   5  14         37.33         33.50         0.31 o                         
   2   5  14          2.21          2.05         0.10 o                         
   3   5  14          3.45          2.65         0.25 o                         
   4   5  14         31.32         31.05         0.55 o                         
   5   5  14          1.07          1.27         0.10 o                         
   6   5  14          0.71          0.92         0.08 o                         
   7   5  14          2.08          1.85         0.08 o                         
  -6   6  14          3.46          2.68         0.09 o                         
  -5   6  14          6.06          6.97         0.12 o                         
  -4   6  14         15.92         17.44         0.23 o                         
  -3   6  14          3.97          3.51         0.12 o                         
  -2   6  14          0.24          0.38         0.06 o                         
  -1   6  14          2.74          2.38         0.10 o                         
   0   6  14          0.01          0.30         0.07 o                         
   1   6  14          2.75          2.28         0.09 o                         
   2   6  14          0.24          0.32         0.09 o                         
   3   6  14          3.97          3.77         0.16 o                         
   4   6  14         16.00         16.29         0.35 o                         
   5   6  14          6.05          6.60         0.24 o                         
   6   6  14          3.45          2.64         0.09 o                         
  -5   7  14          8.48          8.92         0.15 o                         
  -4   7  14          1.65          1.60         0.06 o                         
  -3   7  14          9.07          8.40         0.14 o                         
  -2   7  14          2.40          2.37         0.08 o                         
  -1   7  14         18.35         17.00         0.38 o                         
   0   7  14          1.36          0.63         0.10 o                         
   2   7  14          2.36          2.42         0.13 o                         
   3   7  14          9.10          8.24         0.20 o                         
   4   7  14          1.65          1.45         0.09 o                         
   5   7  14          8.44          8.19         0.14 o                         
  -4   8  14         19.14         21.11         0.23 o                         
  -3   8  14          2.34          1.43         0.06 o                         
  -2   8  14          3.15          3.68         0.09 o                         
  -1   8  14          2.54          1.98         0.08 o                         
   0   8  14          4.29          4.21         0.10 o                         
   1   8  14          2.52          2.34         0.11 o                         
   3   8  14          2.34          1.50         0.09 o                         
   4   8  14         19.12         21.55         0.23 o                         
  -1   9  14          3.97          3.88         0.20 o                         
   0   9  14          0.51          0.93         0.07 o                         
   1   9  14          4.00          4.27         0.11 o                         
   2   9  14          1.23          1.70         0.07 o                         
   1   0  15          1.94          2.82         0.14 o                         
   2   0  15        110.94        119.17         0.60 o                         
   3   0  15        251.93        249.73         1.15 o                         
   4   0  15         54.88         58.94         0.62 o                         
   5   0  15         10.73         10.72         0.18 o                         
   6   0  15         10.44         10.41         0.12 o                         
   7   0  15         54.57         58.40         3.32 o                         
  -7   1  15          2.31          2.65         0.10 o                         
  -6   1  15          1.84          2.26         0.05 o                         
  -5   1  15          0.99          1.02         0.07 o                         
  -4   1  15         25.25         28.96         0.39 o                         
  -3   1  15         39.49         41.04         0.48 o                         
  -2   1  15          4.21          3.78         0.12 o                         
  -1   1  15         98.22        104.66         0.60 o                         
   0   1  15         57.23         62.95         1.12 o                         
   1   1  15         98.34        103.55         1.25 o                         
   2   1  15          4.20          3.63         0.19 o                         
   3   1  15         39.64         39.05         0.34 o                         
   4   1  15         25.44         29.38         0.45 o                         
   5   1  15          0.98          1.17         0.14 o                         
   6   1  15          1.84          2.16         0.12 o                         
   7   1  15          2.30          2.98         0.11 o                         
  -7   2  15          0.50          0.70         0.17 o                         
  -6   2  15          0.89          0.60         0.04 o                         
  -5   2  15          1.77          1.88         0.06 o                         
  -4   2  15         10.94         11.57         0.19 o                         
  -3   2  15          1.66          1.71         0.12 o                         
  -2   2  15         22.71         23.11         0.27 o                         
  -1   2  15         38.02         36.63         0.36 o                         
   0   2  15          0.59          1.30         0.08 o                         
   1   2  15         37.94         37.32         0.28 o                         
   2   2  15         22.60         24.06         0.43 o                         
   3   2  15          1.65          1.66         0.14 o                         
   4   2  15         10.92         11.58         0.20 o                         
   6   2  15          0.91          0.56         0.08 o                         
   7   2  15          0.50          0.70         0.07 o                         
  -7   3  15          0.97          0.47         0.06 o                         
  -6   3  15          0.08          0.11         0.04 o                         
  -5   3  15          5.52          5.04         0.12 o                         
  -4   3  15          9.55          8.92         0.23 o                         
  -3   3  15         10.79          8.92         0.24 o                         
  -2   3  15         12.56         12.98         0.30 o                         
  -1   3  15          1.72          1.80         0.09 o                         
   0   3  15          0.25          0.31         0.06 o                         
   1   3  15          1.68          1.91         0.09 o                         
   2   3  15         12.47         12.36         0.26 o                         
   4   3  15          9.55          9.25         0.25 o                         
   5   3  15          5.53          5.02         0.18 o                         
   6   3  15          0.07          0.08         0.06 o                         
  -6   4  15          3.72          3.43         0.30 o                         
  -5   4  15          1.75          1.76         0.07 o                         
  -4   4  15         15.14         16.59         0.56 o                         
  -2   4  15          1.07          1.23         0.25 o                         
  -1   4  15         99.92        103.43         1.60 o                         
   0   4  15         22.06         24.95         1.18 o                         
   1   4  15        100.24         98.28         0.52 o                         
   2   4  15          1.07          0.55         0.09 o                         
   3   4  15          0.61          0.85         0.07 o                         
   4   4  15         15.12         15.73         0.30 o                         
   5   4  15          1.73          1.54         0.11 o                         
   6   4  15          3.73          3.52         0.12 o                         
   7   4  15         11.63         11.84         0.17 o                         
  -6   5  15         25.99         27.58         0.28 o                         
  -5   5  15          0.12          0.27         0.04 o                         
  -4   5  15         10.16         12.35         0.17 o                         
  -3   5  15         38.63         44.27         1.41 o                         
  -2   5  15         24.08         26.68         0.37 o                         
  -1   5  15         57.70         60.51         0.41 o                         
   0   5  15          0.24          0.40         0.06 o                         
   1   5  15         57.52         57.07         0.57 o                         
   2   5  15         24.07         25.27         0.97 o                         
   3   5  15         38.68         42.36         0.32 o                         
   4   5  15         10.18         11.99         0.16 o                         
   5   5  15          0.12          0.25         0.06 o                         
   6   5  15         26.01         27.05         0.27 o                         
  -5   6  15          4.15          4.27         0.08 o                         
  -4   6  15          6.03          7.37         0.12 o                         
  -3   6  15         10.58         10.58         0.17 o                         
  -2   6  15          8.20          7.39         0.14 o                         
  -1   6  15         10.40          9.51         0.21 o                         
   0   6  15          0.29          0.29         0.05 o                         
   1   6  15         10.43          9.56         0.23 o                         
   2   6  15          8.12          7.20         0.19 o                         
   3   6  15         10.61         10.18         0.21 o                         
   4   6  15          6.03          6.87         0.11 o                         
   5   6  15          4.13          4.14         0.10 o                         
  -4   7  15          9.98         11.41         0.15 o                         
  -3   7  15          5.69          6.10         0.10 o                         
  -2   7  15          0.56          0.69         0.05 o                         
  -1   7  15          0.59          0.97         0.06 o                         
   0   7  15          4.60          2.59         0.10 o                         
   1   7  15          0.59          1.00         0.09 o                         
   2   7  15          0.56          0.61         0.07 o                         
   3   7  15          5.70          6.10         0.15 o                         
  -2   8  15          2.78          3.18         0.07 o                         
  -1   8  15          0.49          0.60         0.04 o                         
   0   8  15          2.10          2.92         0.11 o                         
   2   8  15          2.81          3.24         0.10 o                         
   0   0  16         69.78         67.04         0.67 o                         
   1   0  16          0.67          0.90         0.09 o                         
   2   0  16         77.82         82.73         1.11 o                         
   3   0  16         50.25         51.06         0.48 o                         
   4   0  16          0.20          0.48         0.17 o                         
   5   0  16         34.00         38.60         0.24 o                         
   6   0  16          1.15          1.20         0.06 o                         
   7   0  16         15.56         19.39         0.21 o                         
  -7   1  16          7.21          9.20         0.15 o                         
  -6   1  16         30.29         31.67         1.96 o                         
  -5   1  16          2.49          2.60         0.07 o                         
  -4   1  16         14.48         15.54         0.29 o                         
  -3   1  16         24.85         24.10         0.35 o                         
  -2   1  16          1.46          1.67         0.09 o                         
  -1   1  16         37.86         38.51         0.37 o                         
   0   1  16         73.24         70.50         0.85 o                         
   1   1  16         38.06         37.87         1.29 o                         
   2   1  16          1.47          1.81         0.15 o                         
   4   1  16         14.42         15.59         0.16 o                         
   5   1  16          2.53          2.77         0.23 o                         
   6   1  16         30.28         32.47         0.68 o                         
  -6   2  16          1.51          2.76         0.09 o                         
  -5   2  16          0.14          0.15         0.09 o                         
  -4   2  16          0.43          0.45         0.04 o                         
  -3   2  16         30.37         31.66         0.40 o                         
  -2   2  16         21.54         22.95         0.42 o                         
  -1   2  16         26.36         24.92         0.27 o                         
   0   2  16          0.00          0.39         0.20 o                         
   1   2  16         26.42         25.42         0.35 o                         
   2   2  16         21.61         23.74         0.41 o                         
   3   2  16         30.38         29.69         0.44 o                         
   4   2  16          0.42          0.41         0.09 o                         
   5   2  16          0.14          0.06         0.05 o                         
   6   2  16          1.49          2.08         0.06 o                         
  -6   3  16          6.54          6.62         0.14 o                         
  -5   3  16          0.88          1.18         0.08 o                         
  -4   3  16          2.03          2.14         0.08 o                         
  -3   3  16         10.90         10.74         0.94 o                         
  -2   3  16          7.20          8.50         0.16 o                         
  -1   3  16         15.74         15.34         0.43 o                         
   0   3  16          4.44          5.08         0.13 o                         
   1   3  16         15.76         15.28         0.25 o                         
   3   3  16         10.88         11.39         0.26 o                         
   4   3  16          2.08          2.10         0.12 o                         
   5   3  16          0.88          1.16         0.09 o                         
   6   3  16          6.52          5.47         0.13 o                         
  -6   4  16          4.72          6.73         0.13 o                         
  -5   4  16         19.76         19.93         0.72 o                         
  -4   4  16         18.93         19.32         0.29 o                         
  -3   4  16          6.24          7.00         0.13 o                         
  -2   4  16          3.76          4.08         0.18 o                         
  -1   4  16         27.14         27.76         0.43 o                         
   0   4  16          7.52          7.81         0.18 o                         
   1   4  16         27.11         27.71         0.37 o                         
   2   4  16          3.70          3.99         0.11 o                         
   3   4  16          6.26          6.60         0.19 o                         
   4   4  16         18.90         18.74         0.29 o                         
   5   4  16         19.77         18.44         0.25 o                         
   6   4  16          4.76          6.28         0.13 o                         
  -5   5  16          5.48          5.65         0.41 o                         
  -4   5  16          1.52          1.53         0.06 o                         
  -3   5  16          9.56          8.74         0.19 o                         
  -2   5  16         24.26         24.57         0.23 o                         
  -1   5  16          8.99          8.48         0.21 o                         
   0   5  16         18.70         18.32         0.36 o                         
   1   5  16          8.96          8.61         0.21 o                         
   2   5  16         24.25         24.94         0.79 o                         
   3   5  16          9.52          8.46         0.13 o                         
   4   5  16          1.55          1.43         0.08 o                         
   5   5  16          5.45          5.58         0.12 o                         
  -4   6  16          5.83          6.33         0.09 o                         
  -3   6  16          4.54          4.68         0.09 o                         
  -2   6  16         18.48         16.53         0.83 o                         
  -1   6  16          0.44          0.61         0.05 o                         
   0   6  16          0.42          0.55         0.05 o                         
   1   6  16          0.45          0.64         0.08 o                         
   2   6  16         18.52         18.00         0.25 o                         
   3   6  16          4.55          4.08         0.11 o                         
  -2   7  16          3.28          3.75         0.22 o                         
  -1   7  16          2.19          1.96         0.09 o                         
   0   7  16          0.26          0.18         0.05 o                         
   1   7  16          2.22          2.00         0.09 o                         
   2   7  16          3.29          3.52         0.10 o                         
   1   0  17          9.92          9.59         0.17 o                         
   2   0  17         16.08         18.16         0.33 o                         
   3   0  17         11.91         12.01         0.21 o                         
   4   0  17         60.46         61.02         0.46 o                         
   5   0  17          1.93          4.48         0.21 o                         
  -5   1  17         21.73         23.65         0.67 o                         
  -4   1  17          0.21          0.43         0.04 o                         
  -3   1  17         53.54         55.72         0.46 o                         
  -2   1  17          1.13          1.57         0.07 o                         
  -1   1  17         26.10         24.47         0.37 o                         
   0   1  17          0.05          0.10         0.05 o                         
   1   1  17         26.12         24.69         0.47 o                         
   2   1  17          1.14          1.58         0.12 o                         
   4   1  17          0.21          0.37         0.08 o                         
   5   1  17         21.65         22.47         0.92 o                         
  -5   2  17          8.00          8.27         0.18 o                         
  -4   2  17          1.48          1.33         0.06 o                         
  -3   2  17          6.47          6.61         0.59 o                         
  -2   2  17          7.55          8.40         0.14 o                         
  -1   2  17          9.44          9.00         0.15 o                         
   0   2  17          4.43          4.44         0.16 o                         
   3   2  17          6.42          6.62         0.19 o                         
   4   2  17          1.49          1.38         0.09 o                         
  -5   3  17          4.38          5.16         0.33 o                         
  -4   3  17          1.88          1.65         0.06 o                         
  -3   3  17          6.60          7.44         0.13 o                         
  -2   3  17         24.76         26.42         0.25 o                         
  -1   3  17          2.97          3.91         0.10 o                         
   0   3  17          2.20          2.60         0.08 o                         
   3   3  17          6.62          7.35         0.18 o                         
   4   3  17          1.89          1.55         0.09 o                         
   5   3  17          4.33          4.80         0.12 o                         
  -4   4  17          4.54          5.35         0.19 o                         
  -3   4  17         16.64         16.89         0.18 o                         
  -2   4  17         14.13         15.83         0.18 o                         
  -1   4  17         15.58         15.78         0.47 o                         
   0   4  17          0.18          0.25         0.04 o                         
   1   4  17         15.51         16.37         0.61 o                         
   2   4  17         14.17         15.04         0.24 o                         
   3   4  17         16.55         16.17         0.24 o                         
   4   4  17          4.58          4.90         0.13 o                         
  -3   5  17          4.24          3.15         0.14 o                         
  -2   5  17          7.55          8.91         0.38 o                         
  -1   5  17          5.75          4.78         0.10 o                         
   0   5  17          0.25          1.09         0.49 o                         
   1   5  17          5.72          4.88         0.13 o                         
   2   5  17          7.55          7.91         0.14 o                         
   3   5  17          4.22          2.87         0.09 o                         
  -2   6  17          1.56          1.83         0.07 o                         
  -1   6  17          8.11          8.59         0.19 o                         
   0   6  17          0.25          0.45         0.06 o                         
   1   6  17          8.10          8.33         0.14 o                         
   0   0  18          0.55          0.78         0.08 o                         
   1   0  18          4.01          4.18         0.15 o                         
   2   0  18         13.53         13.66         0.25 o                         
   3   0  18         15.06         18.60         0.26 o                         
   4   0  18         40.10         37.02         0.33 o                         
  -4   1  18         10.69         12.12         0.20 o                         
  -3   1  18         12.57         11.35         0.45 o                         
  -2   1  18         12.32         11.52         0.23 o                         
  -1   1  18          1.41          1.17         0.09 o                         
   0   1  18         25.85         25.92         0.34 o                         
   4   1  18         10.72         11.84         0.19 o                         
  -4   2  18         29.90         29.93         0.29 o                         
  -3   2  18          1.28          0.80         0.05 o                         
  -2   2  18          1.20          1.53         0.06 o                         
  -1   2  18         11.07         10.46         0.21 o                         
   0   2  18          0.75          0.76         0.07 o                         
   3   2  18          1.30          0.93         0.07 o                         
   4   2  18         29.85         29.08         0.29 o                         
  -3   3  18          0.76          0.67         0.04 o                         
  -2   3  18          6.48          7.06         0.11 o                         
  -1   3  18          1.88          1.92         0.06 o                         
   0   3  18         32.70         35.81         0.35 o                         
   2   3  18          6.47          6.86         0.16 o                         
   3   3  18          0.76          0.69         0.06 o                         
  -3   4  18         13.21         13.50         0.19 o                         
  -2   4  18          4.04          4.65         0.08 o                         
  -1   4  18         15.06         15.19         0.16 o                         
   0   4  18          0.44          0.24         0.05 o                         
   1   4  18         15.04         14.67         0.20 o                         
   2   4  18          4.01          4.33         0.11 o                         
   2   0  19          6.24          6.02         0.13 o                         
  -2   1  19         25.24         24.83         0.25 o                         
   2   1  19         25.24         26.94         0.27 o                         
  -2   2  19          0.96          0.89         0.06 o                         
  -1   2  19          4.49          4.68         0.12 o                         
   1   2  19          4.52          4.72         0.12 o                         
   2   2  19          0.96          0.83         0.06 o                         
                                                                                
