# Supplementary material for: Synthesis, crystal structure, Hirshfeld surface analysis and energy framework calculations of trans-3,7,9,9-tetra­methyl-10-(prop-2-yn-1-yl)-1,2,3,4,4a,9,9a,10-octa­hydro­acridine
Source: Acta Crystallogr E Crystallogr Commun. 2021 Feb 5;77(Pt 3):226–32. doi: 10.1107/S2056989021001183 (PMC8061106; doi:10.1107/S2056989021001183)
Supplement: Supplementary file 3 [file e-77-00226-Isup3.mol]

  ACD/Labs12192001042D

 23 25  0  0  1  0  0  0  0  0  2 V2000
   10.8972  -10.5319    0.0000 C   0  0  0  0  0  0  0  0  0  0  0  0
   10.8972  -11.8619    0.0000 C   0  0  0  0  0  0  0  0  0  0  0  0
   12.0490  -12.5269    0.0000 C   0  0  0  0  0  0  0  0  0  0  0  0
   13.2008  -11.8619    0.0000 C   0  0  0  0  0  0  0  0  0  0  0  0
   13.2008  -10.5319    0.0000 C   0  0  0  0  0  0  0  0  0  0  0  0
   12.0490   -9.8669    0.0000 C   0  0  0  0  0  0  0  0  0  0  0  0
   14.3526  -12.5269    0.0000 N   0  0  0  0  0  0  0  0  0  0  0  0
   15.5044  -11.8619    0.0000 C   0  0  0  0  0  0  0  0  0  0  0  0
   15.5044  -10.5319    0.0000 C   0  0  0  0  0  0  0  0  0  0  0  0
   14.3526   -9.8669    0.0000 C   0  0  0  0  0  0  0  0  0  0  0  0
   16.6562  -12.5269    0.0000 C   0  0  0  0  0  0  0  0  0  0  0  0
   17.8080  -11.8619    0.0000 C   0  0  0  0  0  0  0  0  0  0  0  0
   17.8080  -10.5319    0.0000 C   0  0  0  0  0  0  0  0  0  0  0  0
   16.6562   -9.8669    0.0000 C   0  0  0  0  0  0  0  0  0  0  0  0
   14.3526  -13.8523    0.0000 C   0  0  0  0  0  0  0  0  0  0  0  0
   15.5044   -9.2019    0.0000 H   0  0  0  0  0  0  0  0  0  0  0  0
   15.5044  -13.1919    0.0000 H   0  0  0  0  0  0  0  0  0  0  0  0
   14.9739   -8.5823    0.0000 C   0  0  0  0  0  0  0  0  0  0  0  0
   13.7313   -8.5823    0.0000 C   0  0  0  0  0  0  0  0  0  0  0  0
   18.9558  -12.5246    0.0000 C   0  0  0  0  0  0  0  0  0  0  0  0
   15.5004  -14.5150    0.0000 C   0  0  0  0  0  0  0  0  0  0  0  0
   16.6457  -15.1754    0.0000 C   0  0  0  0  0  0  0  0  0  0  0  0
    9.7493   -9.8692    0.0000 C   0  0  0  0  0  0  0  0  0  0  0  0
  1  2  2  0  0  0  0
  2  3  1  0  0  0  0
  3  4  2  0  0  0  0
  4  5  1  0  0  0  0
  5  6  2  0  0  0  0
  6  1  1  0  0  0  0
  4  7  1  0  0  0  0
  7  8  1  0  0  0  0
  8  9  1  0  0  0  0
  9 10  1  0  0  0  0
 10  5  1  0  0  0  0
  8 11  1  0  0  0  0
 11 12  1  0  0  0  0
 12 13  1  0  0  0  0
 13 14  1  0  0  0  0
 14  9  1  0  0  0  0
  7 15  1  0  0  0  0
  9 16  1  1  0  0  0
  8 17  1  6  0  0  0
 10 18  1  0  0  0  0
 10 19  1  0  0  0  0
 12 20  1  1  0  0  0
 15 21  1  0  0  0  0
 21 22  3  0  0  0  0
  1 23  1  0  0  0  0
M  ZZE  3  18  23  19  23  22  23
M  END
